# Supplementary material for: Targeting the SIN3A-PF1 interaction inhibits epithelial to mesenchymal transition and maintenance of a stem cell phenotype in triple negative breast cancer
Source: Oncotarget. 2015 Oct 9;6(33):34087–105. doi: 10.18632/oncotarget.6048 (PMC4741438; doi:10.18632/oncotarget.6048)
Supplement: Supplementary file 2 [file oncotarget-06-34087-s002.xlsx]

## Sheet: Table S2
Gene ID	Gene Symbol	Accession Number	Coverage	Log Fold Change
100033413	SNORD116-1	NR_003316	12	-2.64
80274	SCUBE1	AK127719	3	-1.05
5997	RGS2	ENST00000487236	7	-1.09
5997	RGS2	ENST00000464302	9	-1.07
5997	RGS2	ENST00000483295	10	-1.06
5321	PLA2G4A	ENST00000466600	3	-1.89
90161	HS6ST2	NM_001077188	3	-1.22
10642	IGF2BP1	ENST00000505562	5	-1.15
10642	IGF2BP1	ENST00000499130	5	-1.07
10642	IGF2BP1	ENST00000515586	9	-1.15
10642	IGF2BP1	ENST00000431824	19	-1.19
5325	PLAGL1	NM_006718	4	-1.36
23225	NUP210	AK026042	10	-1.14
5325	PLAGL1	NM_001080954	4	-1.36
27250	PDCD4	ENST00000498367	5	-1.03
27250	PDCD4	ENST00000483595	7	-1.07
27250	PDCD4	ENST00000489049	4	-1.13
27250	PDCD4	ENST00000462577	9	-1.08
27250	PDCD4	ENST00000481353	6	-1.18
27250	PDCD4	ENST00000444997	6	-1.29
27250	PDCD4	ENST00000483670	4	-1.29
124935	SLC43A2	AK301127	4	-1.08
1000	CDH2	AK302831	26	-1.48
2070	EYA4	ENST00000532518	6	-1.17
2070	EYA4	ENST00000431403	12	-1.09
2070	EYA4	ENST00000531861	8	-1.03
2070	EYA4	ENST00000525849	12	-1.09
2070	EYA4	ENST00000531901	13	-1.08
64757	MARC1	AK094105	9	-1.74
55959	SULF2	ENST00000371978	8	-1.53
5325	PLAGL1	NM_001080953	4	-1.36
5325	PLAGL1	NM_001080952	4	-1.36
5325	PLAGL1	NM_001080951	3	-1.53
7020	TFAP2A	NM_001042425	13	-1.33
1917	EEF1A2	ENST00000298049	9	-1.08
80274	SCUBE1	NM_173050	3	-1.05
26227	PHGDH	ENST00000469443	5	-1.63
2192	FBLN1	ENST00000476366	4	-1.91
2192	FBLN1	ENST00000437711	5	-1.56
10052	GJC1	NM_001080383	13	-1.52
84940	CORO6	NM_032854	9	-1.01
54498	SMOX	ENST00000466004	4	-1.13
6573	SLC19A1	ENST00000311124	11	-1.52
100033435	SNORD116-24	NR_003338	21	-3.02
2263	FGFR2	NM_022970	13	-1.83
11149	BVES	trans_AK046765	3	-1.05
553158	PRR5-ARHGAP8	ENST00000495250	8	-1.01
91461	PKDCC	ENST00000492861	3	-1.09
27250	PDCD4	trans_XR_054927	3	-1.28
9518	GDF15	AK225425	11	-1.16
81831	NETO2	trans_ENSSSCT00000030872	23	-2.24
286077	FAM83H	NM_198488	16	-1.01
57476	GRAMD1B	trans_ENSSSCT00000027064	15	-1.14
57476	GRAMD1B	trans_ENSSSCT00000032190	11	-1.13
85458	DIXDC1	ENST00000530411	3	-1.1
27075	TSPAN13	trans_XM_003357458	9	-1.52
1999	ELF3	AK225446	17	-1.61
2267	FGL1	AK225616	3	-1.12
84250	ANKRD32	trans_XM_003123791	3	-1.01
54504	CPVL	AK225545	20	-1.2
9615	GDA	ENST00000414671	6	-2.6
9615	GDA	ENST00000475764	19	-2.06
9615	GDA	ENST00000358399	21	-2.1
6505	SLC1A1	trans_ENSSSCT00000005755	4	-1.06
7020	TFAP2A	trans_ENSSSCT00000001129	13	-1.33
10090	UST	trans_ENSSSCT00000024450	10	-1.01
100	ADA	trans_ENSSSCT00000030066	4	-1.39
26227	PHGDH	trans_XM_001926763	9	-1.87
10788	IQGAP2	trans_ENSRNOT00000035017	13	-1.07
6091	ROBO1	trans_ENSRNOT00000042384	16	-1.44
26227	PHGDH	trans_NM_031620	29	-1.77
81831	NETO2	trans_XM_003315099	23	-2.24
57476	GRAMD1B	trans_AK305551	14	-1.17
54504	CPVL	trans_NM_001246611	20	-1.2
7145	TNS1	trans_ENSPTRT00000023926	8	-1.1
7145	TNS1	trans_XM_516080	9	-1.16
55615	PRR5	ENST00000492289	8	-1.01
23151	GRAMD4	trans_ENSPTRT00000027139	3	-1.06
5019	OXCT1	trans_AK307018	9	-1.09
8622	PDE8B	trans_XM_517695	13	-1.43
91975	ZNF300	trans_XM_003310915	3	-1.1
105	ADARB2	trans_XM_003312431	3	-1.05
5742	PTGS1	trans_XM_003312268	5	-1.44
2022	ENG	trans_ENSPTRT00000039592	16	-1.47
54914	FOCAD	trans_AK305491	3	-1.16
54914	FOCAD	trans_ENSPTRT00000038510	20	-1.44
7111	TMOD1	trans_AK306642	3	-1.06
6446	SGK1	trans_AK304999	3	-1.19
10642	IGF2BP1	NM_006546	32	-1.15
9901	SRGAP3	trans_XM_003309598	4	-1.33
5129	CDK18	ENST00000509056	4	-1.06
26227	PHGDH	trans_AK305199	26	-1.77
5270	SERPINE2	trans_ENSOCUT00000004360	15	-1.18
6505	SLC1A1	trans_ENSOCUT00000023681	3	-1.27
9053	MAP7	trans_ENSOCUT00000025492	16	-1.69
4883	NPR3	trans_XM_001507556	4	-1.86
23225	NUP210	trans_ENSOANT00000000566	13	-1.23
9099	USP2	trans_ENSMUST00000176022	7	-1.1
9099	USP2	trans_ENSMUST00000177422	8	-1.1
9099	USP2	trans_ENSMUST00000175816	9	-1.13
57476	GRAMD1B	trans_ENSMUST00000155265	6	-1.11
54541	DDIT4	ENST00000491934	6	-1.06
83543	AIF1L	trans_ENSMUST00000156564	5	-1.21
	-	trans_ENSMUST00000000704	7	-1.1
93099	DMKN	ENST00000492341	8	-1.48
11001	SLC27A2	trans_ENSMUST00000150947	4	-1.38
91614	DEPDC7	trans_ENSMMUT00000003610	3	-1.04
23242	COBL	trans_ENSMMUT00000042310	4	-1.69
57713	SFMBT2	trans_ENSMMUT00000026967	18	-1.56
23670	TMEM2	trans_ENSMMUT00000003340	10	-1.04
54914	FOCAD	trans_XM_002800120	20	-1.44
7111	TMOD1	trans_ENSMMUT00000017196	3	-1.06
2070	EYA4	trans_ENSMMUT00000010600	12	-1.09
7020	TFAP2A	trans_XM_001089006	11	-1.36
6091	ROBO1	trans_ENSMMUT00000003302	15	-1.44
1756	DMD	trans_ENSMMUT00000027173	3	-2.11
290	ANPEP	trans_XM_001093727	13	-1.27
9037	SEMA5A	trans_ENSGALT00000021302	8	-1.34
80339	PNPLA3	ENST00000497129	4	-1.08
2774	GNAL	trans_ENSGALT00000022385	6	-1.22
2774	GNAL	trans_NM_001008746	7	-1.21
9618	TRAF4	trans_ENSGALT00000006350	3	-1.04
2353	FOS	trans_NM_205508	3	-1.17
5287	PIK3C2B	trans_ENSGALT00000000884	21	-1.16
83468	GLT8D2	trans_ENSECAT00000015554	4	-1.38
91975	ZNF300	trans_ENSECAT00000008353	3	-1.1
9510	ADAMTS1	trans_XM_001496488	3	-1.15
7915	ALDH5A1	trans_XM_001497575	4	-1.01
135228	CD109	trans_ENSECAT00000024883	30	-1.82
81831	NETO2	trans_ENSCAFT00000016269	18	-2.23
9618	TRAF4	ENST00000461195	3	-1.05
8744	TNFSF9	trans_ENSCAFT00000035734	3	-1.3
8622	PDE8B	trans_ENSCAFT00000036566	9	-1.39
2192	FBLN1	trans_ENSCAFT00000001257	15	-1.66
4121	MAN1A1	trans_XM_533481	6	-1.19
1756	DMD	trans_ENSCAFT00000036277	3	-2.11
64757	MARC1	trans_ENSCAFT00000018014	5	-1.78
26227	PHGDH	trans_XM_847771	7	-1.84
1003	CDH5	trans_NM_001001601	17	-1.51
54504	CPVL	trans_ENSBTAT00000009404	19	-1.21
5270	SERPINE2	trans_NM_174669	18	-1.18
8622	PDE8B	trans_XM_003586500	7	-1.39
8622	PDE8B	trans_XM_003582649	7	-1.39
83543	AIF1L	trans_NM_001078079	13	-1.27
124540	MSI2	trans_ENSBTAT00000005780	9	-1.16
4121	MAN1A1	trans_XM_001788671	6	-1.23
100	ADA	trans_NM_173887	4	-1.39
3480	IGF1R	trans_ENSBTAT00000028690	13	-1.04
4507	MTAP	ENST00000484957	5	-1.9
4507	MTAP	ENST00000460874	3	-1.19
8013	NR4A3	NM_173200	4	-1.33
2264	FGFR4	ENST00000483872	3	-1.33
2264	FGFR4	ENST00000511076	5	-1.14
2264	FGFR4	ENST00000426612	3	-1.2
2264	FGFR4	ENST00000430285	3	-1.2
2995	GYPC	NM_001256584	12	-1.44
84665	MYPN	NM_001256268	23	-1.67
84665	MYPN	NM_001256267	23	-1.62
9615	GDA	NM_001242506	18	-2.17
9615	GDA	NM_001242507	19	-2.17
9615	GDA	NM_001242505	18	-2.04
84665	MYPN	NR_045663	22	-1.66
84665	MYPN	NR_045662	21	-1.53
83543	AIF1L	ENST00000472942	3	-1.39
3206	HOXA10	NR_037939	4	-1.06
79689	STEAP4	NM_001205316	13	-2.98
79689	STEAP4	NM_001205315	13	-2.98
135250	RAET1E	NM_001243328	3	-1.07
1081	CGA	NM_001252383	9	-1.16
1601	DAB2	NM_001244871	3	-1.05
7474	WNT5A	NM_001256105	12	-1.48
6573	SLC19A1	NM_001205206	9	-1.36
6573	SLC19A1	NM_001205207	9	-1.62
10140	TOB1	NM_001243885	11	-1.06
10140	TOB1	NM_001243877	13	-1.07
10140	TOB1	NM_005749	14	-1.06
51380	CSAD	NM_001244705	7	-1.05
51380	CSAD	NM_001244706	4	-1.05
9099	USP2	NM_001243759	19	-1.06
6507	SLC1A3	ENST00000505376	3	-1.15
51103	NDUFAF1	NR_045620	8	-1.13
28231	SLCO4A1	ENST00000370507	13	-1.33
28231	SLCO4A1	ENST00000497209	13	-1.33
3653	IPW	ENST00000549804	6	-1.65
5447	POR	ENST00000576960	4	-1.27
5447	POR	ENST00000575638	5	-1.22
5447	POR	ENST00000570342	3	-1.26
3226	HOXC10	ENST00000511575	10	-1.77
	-	ENST00000414530	4	-2.24
54875	CNTLN	trans_AK165111	3	-1.87
54914	FOCAD	trans_AK146138	11	-1.46
2022	ENG	trans_ENSMMUT00000003185	10	-1.63
54914	FOCAD	trans_ENSMMUT00000026793	18	-1.5
85458	DIXDC1	ENST00000572808	3	-1.1
85458	DIXDC1	ENST00000571256	3	-1.1
5140	PDE3B	ENST00000571586	5	-1.1
5140	PDE3B	ENST00000574273	5	-1.1
26227	PHGDH	ENST00000535091	26	-1.76
5738	PTGFRN	ENST00000544471	22	-1.66
4763	NF1	ENST00000479536	3	-1.01
4763	NF1	ENST00000490416	4	-1.13
4763	NF1	ENST00000495910	20	-1.05
4763	NF1	ENST00000489712	11	-1.03
4763	NF1	ENST00000487476	11	-1.03
6768	ST14	ENST00000530376	7	-1.06
6768	ST14	ENST00000530532	9	-1.03
90249	UNC5A	trans_ENSMODT00000032701	3	-1.42
5031	P2RY6	ENST00000540124	3	-1.44
5031	P2RY6	ENST00000542092	3	-1.44
367	AR	ENST00000544984	3	-1.33
51103	NDUFAF1	trans_NM_001079923	5	-1.13
9099	USP2	trans_ENSGALT00000040826	9	-1.15
1003	CDH5	ENST00000539262	18	-1.38
1003	CDH5	ENST00000563425	10	-1.73
1003	CDH5	ENST00000565334	16	-1.36
9120	SLC16A6	trans_NM_001029842	4	-1.83
10788	IQGAP2	ENST00000379730	22	-1.04
7145	TNS1	trans_ENSMMUT00000019357	9	-1.07
4162	MCAM	trans_ENSMUST00000132490	3	-1.15
4211	MEIS1	ENST00000542964	4	-1.06
2263	FGFR2	trans_ENSMMUT00000013412	9	-1.79
120939	C12orf59	trans_ENSCAFT00000021382	8	-1.01
26007	DAK	ENST00000532173	4	-1.05
84665	MYPN	ENST00000540630	22	-1.7
84665	MYPN	ENST00000542332	19	-1.57
54914	FOCAD	ENST00000338382	20	-1.44
27075	TSPAN13	trans_ENSCAFT00000036757	17	-1.42
23108	RAP1GAP2	ENST00000542807	15	-1.02
23108	RAP1GAP2	ENST00000540393	15	-1.02
9901	SRGAP3	trans_ENSMMUT00000028127	4	-1.49
11001	SLC27A2	ENST00000559938	3	-1.59
60681	FKBP10	ENST00000487489	4	-2.39
60681	FKBP10	ENST00000321562	25	-2.08
4643	MYO1E	trans_ENSMMUT00000018137	4	-1.17
26007	DAK	ENST00000533393	3	-1.07
26007	DAK	ENST00000529620	3	-1.07
26007	DAK	ENST00000529121	3	-1.07
57476	GRAMD1B	ENST00000525945	3	-1.17
57476	GRAMD1B	ENST00000529750	15	-1.14
57713	SFMBT2	trans_ENSECAT00000022860	14	-1.51
5069	PAPPA	trans_ENSECAT00000024604	4	-1.03
4643	MYO1E	trans_XM_001918155	4	-1.17
27075	TSPAN13	ENST00000466195	15	-1.4
1999	ELF3	NM_001114309	21	-1.54
3696	ITGB8	ENST00000477859	5	-1.27
3696	ITGB8	ENST00000222573	11	-1.32
3696	ITGB8	ENST00000478974	8	-1.25
5019	OXCT1	trans_ENSCAFT00000029512	9	-1.09
9615	GDA	ENST00000238018	17	-2.01
93986	FOXP2	ENST00000393500	6	-1.37
93986	FOXP2	ENST00000393491	4	-1.43
11149	BVES	trans_XM_590718	10	-1.27
23108	RAP1GAP2	NM_001100398	22	-1.01
23108	RAP1GAP2	NM_015085	22	-1.01
2995	GYPC	ENST00000356887	12	-1.44
5129	CDK18	ENST00000437052	4	-1.06
5274	SERPINI1	NM_001122752	5	-1.04
23151	GRAMD4	NM_015124	5	-1.06
4763	NF1	NM_001128147	11	-1.03
120939	C12orf59	ENST00000536952	13	-1.19
57476	GRAMD1B	ENST00000539133	15	-1.14
93099	DMKN	NM_001126058	5	-1.39
9615	GDA	AK295716	7	-1.92
9615	GDA	AK300418	15	-2.15
4507	MTAP	AK300592	12	-1.86
5742	PTGS1	AK304403	3	-1.58
3696	ITGB8	AK295044	10	-1.32
5447	POR	AK296096	5	-1.22
93986	FOXP2	AK296957	5	-1.38
2070	EYA4	AK295798	11	-1.11
2070	EYA4	AK299378	13	-1.08
7915	ALDH5A1	AK294699	4	-1.01
7915	ALDH5A1	ENST00000546278	4	-1.01
1958	EGR1	AK301065	8	-1.02
6507	SLC1A3	AK293886	9	-1.07
6507	SLC1A3	AK295032	8	-1.05
1999	ELF3	NM_004433	21	-1.54
4771	NF2	ENST00000347330	15	-1.14
1958	EGR1	AK298101	9	-1.05
4883	NPR3	AK300094	4	-1.86
2192	FBLN1	AK300806	13	-1.62
	-	ENST00000423464	4	-2.24
23762	OSBP2	AK296354	7	-1.18
23762	OSBP2	AK296525	6	-1.28
23762	OSBP2	AK300323	7	-1.18
5152	PDE9A	AK294112	9	-1.01
23236	PLCB1	AK299195	10	-1.35
5321	PLA2G4A	AK302938	5	-1.88
6262	RYR2	AK297823	3	-1.2
5129	CDK18	AK295272	4	-1.06
2995	GYPC	ENST00000464053	12	-1.44
79822	ARHGAP28	AK302026	9	-1.02
2774	GNAL	AK295088	7	-1.21
124540	MSI2	AK295060	17	-1.22
9340	GLP2R	AK295765	3	-1.15
124540	MSI2	AK297295	12	-1.21
60681	FKBP10	AK296107	18	-2.12
4023	LPL	ENST00000535763	3	-1.52
5270	SERPINE2	ENST00000478966	11	-1.24
5270	SERPINE2	ENST00000409840	23	-1.13
5270	SERPINE2	ENST00000473202	14	-1.21
51760	SYT17	AK296000	5	-1.1
6624	FSCN1	ENST00000340250	3	-1.18
842	CASP9	ENST00000447522	3	-1.15
1003	CDH5	AK300299	16	-1.36
1003	CDH5	AK300322	10	-1.35
1003	CDH5	AK300461	20	-1.46
2353	FOS	AK298659	6	-1.22
3480	IGF1R	ENST00000559925	5	-1.14
85458	DIXDC1	AK294954	3	-1.1
6768	ST14	AK302454	10	-1.05
2353	FOS	ENST00000554212	5	-1.19
27250	PDCD4	AK296753	15	-1.16
4837	NNMT	ENST00000546313	8	-1.01
9148	NEURL	AK299620	9	-1.05
1756	DMD	AK299936	3	-2.11
7169	TPM2	AK294522	11	-1.39
2040	STOM	AK302977	7	-1.4
2040	STOM	AK304449	8	-1.37
7169	TPM2	AK304803	16	-1.46
2022	ENG	AK300156	9	-1.68
7169	TPM2	AK300249	16	-1.46
23670	TMEM2	AK300405	9	-1.01
23236	PLCB1	ENST00000535719	13	-1.25
23236	PLCB1	ENST00000441163	13	-1.25
23242	COBL	AK293883	10	-1.89
5445	PON2	AK296029	3	-1.02
9037	SEMA5A	AK293441	3	-1.24
91975	ZNF300	AK300528	4	-1.07
1843	DUSP1	AK298658	24	-1.37
1601	DAB2	AK297984	3	-1.05
1843	DUSP1	AK299391	22	-1.34
1843	DUSP1	AK298047	26	-1.38
1843	DUSP1	AK304475	24	-1.37
1843	DUSP1	AK300487	26	-1.38
2022	ENG	NM_001114753	17	-1.48
51380	CSAD	ENST00000483632	3	-1.05
9099	USP2	ENST00000392808	17	-1.12
9099	USP2	ENST00000525189	8	-1.08
9099	USP2	ENST00000525735	17	-1.12
4162	MCAM	ENST00000530937	3	-1.07
4162	MCAM	ENST00000530006	3	-1.07
4162	MCAM	ENST00000529295	4	-1.11
4162	MCAM	ENST00000529257	4	-1.11
4162	MCAM	ENST00000530706	4	-1.11
4162	MCAM	ENST00000527913	5	-1.29
4162	MCAM	ENST00000525586	5	-1.29
4162	MCAM	ENST00000528533	7	-1.37
5270	SERPINE2	AK295564	18	-1.17
1290	COL5A2	AK300146	5	-2.15
6566	SLC16A1	AK303603	13	-2.28
842	CASP9	AK303743	4	-1.19
6566	SLC16A1	AK296688	15	-2.27
23242	COBL	ENST00000462395	14	-1.68
23242	COBL	ENST00000431948	20	-1.58
290	ANPEP	NM_001150	13	-1.27
114904	C1QTNF6	NM_031910	12	-1.47
6573	SLC19A1	NM_194255	11	-1.52
93099	DMKN	AK304668	5	-1.36
1824	DSC2	AK297029	12	-1.21
23225	NUP210	ENST00000420141	20	-1.18
23225	NUP210	ENST00000479519	5	-1.1
1824	DSC2	NM_024422	14	-1.25
3216	HOXB6	NM_018952	8	-1.02
51103	NDUFAF1	NM_016013	8	-1.13
10518	CIB2	NM_006383	10	-1.02
290	ANPEP	AK300946	12	-1.31
290	ANPEP	AK298134	11	-1.38
290	ANPEP	AK298339	12	-1.33
3169	FOXA1	NM_004496	20	-1.38
2952	GSTT1	ENST00000486544	3	-1.47
2952	GSTT1	ENST00000447865	5	-1.37
2952	GSTT1	ENST00000428175	5	-1.37
875	CBS	ENST00000461686	4	-1.02
3169	FOXA1	AK304119	13	-1.4
51380	CSAD	NM_015989	7	-1.05
4973	OLR1	NM_002543	26	-2.38
4973	OLR1	AK295409	20	-2.43
4973	OLR1	AK298040	17	-2.4
7169	TPM2	NM_003289	16	-1.42
1029	CDKN2A	NM_058195	9	-2.37
1030	CDKN2B	NM_078487	12	-1.14
1030	CDKN2B	NM_004936	9	-1.21
2040	STOM	NM_198194	5	-1.39
2263	FGFR2	AK294026	10	-2.03
2267	FGL1	NM_201553	3	-1.12
2267	FGL1	NM_201552	3	-1.12
2267	FGL1	NM_147203	3	-1.12
2267	FGL1	NM_004467	3	-1.12
55806	HR	NM_018411	5	-1.05
2952	GSTT1	ENST00000382792	9	-1.29
3206	HOXA10	NM_018951	4	-1.06
3202	HOXA5	NM_019102	14	-1.38
11149	BVES	NM_147147	11	-1.22
11149	BVES	NM_007073	11	-1.22
9053	MAP7	NM_003980	20	-1.65
9615	GDA	ENST00000376989	16	-1.97
8351	HIST1H3D	NM_003530	31	-2.06
5019	OXCT1	NM_000436	9	-1.09
2952	GSTT1	NM_000853	15	-1.41
1917	EEF1A2	NM_001958	9	-1.08
6590	SLPI	NM_003064	10	-1.56
1000	CDH2	NM_001792	29	-1.47
10609	LEPREL4	ENST00000545545	8	-1.04
3872	KRT17	ENST00000540235	11	-1.11
9120	SLC16A6	NM_004694	5	-1.59
93986	FOXP2	ENST00000393489	6	-1.37
93986	FOXP2	ENST00000393494	5	-1.38
11149	BVES	ENST00000446408	10	-1.27
6566	SLC16A1	ENST00000433570	8	-2.31
152	ADRA2C	ENST00000330055	5	-1.04
10516	FBLN5	NM_006329	15	-1.26
123036	TC2N	NM_152332	31	-1.53
83468	GLT8D2	NM_031302	4	-1.38
2267	FGL1	ENST00000518650	3	-1.12
2267	FGL1	ENST00000522444	3	-1.12
290	ANPEP	ENST00000560030	6	-1.5
290	ANPEP	ENST00000559761	3	-1.83
4771	NF2	ENST00000403999	19	-1.14
9099	USP2	NM_004205	20	-1.03
10516	FBLN5	ENST00000557088	6	-1.05
123036	TC2N	ENST00000554424	6	-1.48
123036	TC2N	ENST00000556590	10	-1.66
105	ADARB2	NM_018702	4	-1.14
6446	SGK1	ENST00000472859	3	-1.18
6446	SGK1	ENST00000531575	3	-1.13
6446	SGK1	ENST00000524387	3	-1.13
6446	SGK1	ENST00000534658	4	-1.16
6446	SGK1	ENST00000489458	3	-1.13
6446	SGK1	ENST00000531782	3	-1.19
6446	SGK1	ENST00000528577	7	-1.16
6446	SGK1	ENST00000367857	8	-1.17
6446	SGK1	ENST00000367855	7	-1.16
6446	SGK1	ENST00000477460	4	-1.18
6446	SGK1	ENST00000474427	8	-1.17
1756	DMD	NM_004022	4	-2.12
1756	DMD	NM_004021	4	-2.12
1756	DMD	NM_004018	4	-2.12
1756	DMD	NM_004016	4	-2.12
1756	DMD	NM_004015	4	-2.12
55217	TMLHE	NM_018196	11	-1.41
360	AQP3	NM_004925	3	-1.34
55958	KLHL9	ENST00000537938	8	-1.91
2022	ENG	NM_000118	17	-1.48
55958	KLHL9	NM_018847	16	-1.77
5154	PDGFA	ENST00000402802	27	-1.07
5447	POR	AK290529	5	-1.22
54504	CPVL	NM_031311	20	-1.2
54504	CPVL	NM_019029	20	-1.2
5046	PCSK6	ENST00000559499	4	-1.12
7291	TWIST1	NM_000474	3	-1.01
8968	HIST1H3F	NM_021018	18	-2.11
4121	MAN1A1	NM_005907	8	-1.21
6446	SGK1	NM_005627	8	-1.17
5742	PTGS1	AK290022	3	-1.58
4507	MTAP	AK309365	9	-1.95
6505	SLC1A1	AK313013	3	-1.27
445	ASS1	AK315093	4	-1.81
6566	SLC16A1	ENST00000429288	7	-2.32
1843	DUSP1	NM_004417	26	-1.38
7915	ALDH5A1	AK290800	4	-1.01
9590	AKAP12	AK307578	10	-1.56
9590	AKAP12	AK307673	12	-1.7
8345	HIST1H2BH	AK310576	5	-1.38
9590	AKAP12	AK307739	5	-1.73
6091	ROBO1	ENST00000436010	19	-1.45
135228	CD109	AK313636	30	-1.82
7915	ALDH5A1	AK315380	4	-1.01
8354	HIST1H3I	AK313905	6	-1.35
3012	HIST1H2AE	AK311824	9	-2.19
7915	ALDH5A1	AK314357	4	-1.01
6581	SLC22A3	AK314590	4	-1.24
4883	NPR3	AK290870	4	-1.86
10788	IQGAP2	AK291066	22	-1.04
6507	SLC1A3	AK312304	10	-1.08
842	CASP9	NM_001229	4	-1.19
10788	IQGAP2	AK307555	13	-1.1
4883	NPR3	AK308301	3	-1.79
10788	IQGAP2	AK311619	4	-1.03
255324	EPGN	AK289455	8	-1.7
6566	SLC16A1	NM_003051	17	-2.24
5274	SERPINI1	AK290082	5	-1.04
9510	ADAMTS1	NM_006988	4	-1.1
8942	KYNU	AK290900	5	-1.12
1756	DMD	ENST00000541735	4	-2.12
245973	ATP6V1C2	AK292952	4	-1.05
251	ALPPL2	AK293017	7	-1.44
360	AQP3	AK315760	3	-1.34
388	RHOB	AK312487	5	-1.46
4211	MEIS1	AK314949	8	-1.17
7474	WNT5A	ENST00000497817	8	-1.53
7474	WNT5A	ENST00000482079	10	-1.51
100	ADA	ENST00000537820	3	-1.34
100	ADA	ENST00000536532	4	-1.39
8942	KYNU	AK315343	3	-1.27
2995	GYPC	AK312032	8	-1.33
10518	CIB2	ENST00000561190	5	-1.1
10518	CIB2	ENST00000557917	6	-1.12
10518	CIB2	ENST00000557818	5	-1.07
10518	CIB2	ENST00000557846	7	-1.07
4643	MYO1E	NM_004998	4	-1.17
5152	PDE9A	AK308753	6	-1.22
3169	FOXA1	ENST00000553751	5	-1.35
64757	MARC1	AK290812	10	-1.73
7474	WNT5A	NM_003392	12	-1.48
5321	PLA2G4A	AK290336	5	-1.88
26227	PHGDH	AK309662	29	-1.77
1999	ELF3	AK312273	16	-1.6
1999	ELF3	AK310814	17	-1.61
26227	PHGDH	AK315360	27	-1.79
5997	RGS2	AK313668	8	-1.08
2263	FGFR2	NM_000141	12	-1.95
5129	CDK18	AK308913	4	-1.06
1999	ELF3	AK309265	8	-1.48
9518	GDF15	AK291530	14	-1.17
124935	SLC43A2	ENST00000382147	7	-1.15
124935	SLC43A2	ENST00000572801	5	-1.15
124935	SLC43A2	ENST00000574743	6	-1.19
124935	SLC43A2	ENST00000572135	6	-1.19
124935	SLC43A2	ENST00000571650	7	-1.15
8744	TNFSF9	AK313999	4	-1.2
2774	GNAL	AK290054	7	-1.21
79822	ARHGAP28	AK308259	8	-1.03
2774	GNAL	AK313902	6	-1.22
4763	NF1	AK289936	11	-1.03
10642	IGF2BP1	AK313229	24	-1.12
9340	GLP2R	AK314269	3	-1.15
51380	CSAD	ENST00000308926	7	-1.05
23242	COBL	ENST00000457306	10	-1.89
7020	TFAP2A	ENST00000462727	5	-1.29
7020	TFAP2A	ENST00000474952	5	-1.29
7020	TFAP2A	ENST00000473652	3	-1.38
7020	TFAP2A	ENST00000490875	6	-1.31
7020	TFAP2A	ENST00000498450	6	-1.5
7020	TFAP2A	ENST00000478375	11	-1.44
80031	SEMA6D	AK290032	3	-1.61
9053	MAP7	ENST00000345567	16	-1.67
1756	DMD	NM_004010	7	-1.49
1756	DMD	NM_004011	4	-2.12
1756	DMD	NM_004014	4	-2.12
1756	DMD	NM_004017	4	-2.12
5019	OXCT1	ENST00000546045	7	-1.1
2353	FOS	AK290907	5	-1.17
1029	CDKN2A	NM_058197	9	-2.32
11247	NXPH4	AK290949	9	-1.12
3227	HOXC11	AK291946	6	-1.31
3223	HOXC6	AK314829	6	-1.13
22914	KLRK1	ENST00000544449	3	-1.06
4973	OLR1	ENST00000536989	10	-2.56
55603	FAM46A	NM_017633	3	-1.13
85458	DIXDC1	AK289807	3	-1.1
9037	SEMA5A	NM_003966	9	-1.27
91975	ZNF300	NM_052860	4	-1.07
5144	PDE4D	NM_006203	8	-1.04
79987	SVEP1	ENST00000302728	4	-1.54
9901	SRGAP3	NM_014850	6	-1.3
27250	PDCD4	AK312540	15	-1.16
5287	PIK3C2B	ENST00000424712	31	-1.19
1824	DSC2	ENST00000438199	12	-1.3
27250	PDCD4	AK315295	15	-1.16
3217	HOXB7	ENST00000494244	3	-1.23
8544	PIR	AK309656	13	-1.04
85439	STON2	ENST00000557055	4	-1.1
1734	DIO2	ENST00000555844	3	-1.03
360	AQP3	AK292208	3	-1.34
2022	ENG	AK290389	17	-1.48
83857	TMTC1	ENST00000540901	3	-1.43
83857	TMTC1	ENST00000552618	5	-1.18
83857	TMTC1	ENST00000551659	5	-1.18
2040	STOM	AK307999	8	-1.37
5154	PDGFA	AK292217	27	-1.07
10371	SEMA3A	AK289954	34	-1.52
2022	ENG	ENST00000486329	4	-1.85
2022	ENG	ENST00000480266	4	-1.57
1290	COL5A2	ENST00000452536	16	-1.62
23242	COBL	AK308718	5	-1.47
23242	COBL	AK309254	6	-1.66
11149	BVES	AK289979	10	-1.27
81831	NETO2	ENST00000303155	23	-2.24
81831	NETO2	ENST00000562435	23	-2.24
9053	MAP7	AK312789	18	-1.67
4121	MAN1A1	AK307383	5	-1.19
9053	MAP7	AK307873	7	-1.9
9053	MAP7	AK311114	8	-1.84
9053	MAP7	AK311227	4	-1.66
9053	MAP7	AK311234	7	-1.9
5046	PCSK6	ENST00000559678	7	-1.05
5046	PCSK6	ENST00000561109	7	-1.05
5046	PCSK6	ENST00000560921	11	-1.08
9053	MAP7	AK311270	4	-1.66
5046	PCSK6	ENST00000561177	11	-1.08
8968	HIST1H3F	AK314142	8	-2.64
8339	HIST1H2BG	AK311935	7	-1.37
1081	CGA	AK311972	9	-1.16
8351	HIST1H3D	AK316611	31	-2.06
5019	OXCT1	AK312327	9	-1.09
23231	SEL1L3	AK289687	20	-1.08
2263	FGFR2	ENST00000351936	10	-2.03
2022	ENG	ENST00000545345	17	-1.48
7474	WNT5A	AK290869	10	-1.51
7474	WNT5A	AK290375	10	-1.51
9901	SRGAP3	ENST00000544908	5	-1.37
7134	TNNC1	AK313743	3	-1.11
7145	TNS1	AK309785	5	-1.16
2952	GSTT1	AK311138	3	-1.47
6926	TBX3	ENST00000548503	3	-2.32
6573	SLC19A1	AK307623	10	-1.54
1917	EEF1A2	AK307536	8	-1.1
842	CASP9	AK292080	4	-1.19
6566	SLC16A1	AK312500	14	-2.26
54504	CPVL	ENST00000542995	17	-1.22
54504	CPVL	ENST00000488891	6	-1.28
5287	PIK3C2B	AK308153	8	-1.21
842	CASP9	ENST00000474305	3	-1.25
842	CASP9	ENST00000400777	4	-1.19
5046	PCSK6	NM_138321	7	-1.05
5046	PCSK6	NM_002570	11	-1.08
27076	LYPD3	AK290905	14	-1.05
90161	HS6ST2	ENST00000521489	3	-1.22
27076	LYPD3	AK314773	13	-1.08
51103	NDUFAF1	ENST00000558719	5	-1.13
51103	NDUFAF1	ENST00000560978	5	-1.13
1824	DSC2	AK290313	12	-1.21
3216	HOXB6	AK292200	8	-1.02
9120	SLC16A6	AK313121	4	-1.83
10140	TOB1	AK313904	11	-1.02
4643	MYO1E	AK291688	4	-1.17
51103	NDUFAF1	AK309889	8	-1.13
51103	NDUFAF1	AK310983	8	-1.13
10516	FBLN5	AK307592	13	-1.24
3169	FOXA1	AK313785	17	-1.37
4162	MCAM	NM_006500	7	-1.37
85439	STON2	AK309171	8	-1.01
100528032	KLRC4-KLRK1	AK292020	5	-1.06
22914	KLRK1	AK292059	3	-1.06
4973	OLR1	AK292124	22	-2.45
51380	CSAD	AK289659	3	-1.04
55959	SULF2	ENST00000463221	4	-2.08
55959	SULF2	ENST00000479970	4	-1.33
4162	MCAM	AK291571	5	-1.29
9099	USP2	AK292255	17	-1.12
105	ADARB2	AK289895	3	-1.05
105	ADARB2	AK307451	3	-1.05
2263	FGFR2	AK308621	10	-2.04
93986	FOXP2	ENST00000393498	5	-1.38
573	BAG1	NM_004323	3	-1.01
4211	MEIS1	ENST00000398506	10	-1.12
55217	TMLHE	ENST00000487422	4	-1.31
55217	TMLHE	ENST00000369439	10	-1.47
	-	ENST00000484433	4	-1.01
8544	PIR	ENST00000492432	6	-1.12
1029	CDKN2A	ENST00000446177	6	-2.28
1029	CDKN2A	ENST00000498628	4	-2.37
1029	CDKN2A	ENST00000497750	4	-2.37
1029	CDKN2A	ENST00000380150	4	-2.37
1029	CDKN2A	ENST00000479692	4	-2.37
1029	CDKN2A	ENST00000494262	4	-2.37
1029	CDKN2A	ENST00000380151	6	-2.28
1029	CDKN2A	ENST00000530628	8	-2.59
55958	KLHL9	ENST00000359039	16	-1.77
64757	MARC1	NM_022746	10	-1.73
79689	STEAP4	NM_024636	13	-2.98
23242	COBL	NM_015198	23	-1.6
9901	SRGAP3	ENST00000433332	5	-1.37
1000	CDH2	ENST00000399380	27	-1.44
114904	C1QTNF6	ENST00000255836	6	-1.66
114904	C1QTNF6	ENST00000434784	7	-1.51
114904	C1QTNF6	ENST00000493023	12	-1.47
100	ADA	ENST00000492931	3	-1.34
100	ADA	ENST00000464097	3	-1.42
5274	SERPINI1	NM_005025	4	-1.15
8942	KYNU	ENST00000264170	5	-1.12
135228	CD109	NM_133493	38	-1.76
64757	MARC1	ENST00000366910	10	-1.73
7169	TPM2	ENST00000486018	5	-1.59
7169	TPM2	ENST00000360958	16	-1.42
1999	ELF3	ENST00000359651	20	-1.5
2263	FGFR2	NM_001144913	11	-1.88
5154	PDGFA	ENST00000482462	25	-1.07
5154	PDGFA	ENST00000354513	27	-1.07
26227	PHGDH	ENST00000369409	29	-1.77
57476	GRAMD1B	trans_ENSMUST00000118159	14	-1.17
81831	NETO2	trans_ENSCAFT00000016279	18	-2.23
27075	TSPAN13	ENST00000262067	26	-1.34
6581	SLC22A3	ENST00000392145	4	-1.24
9590	AKAP12	ENST00000354675	12	-1.7
9590	AKAP12	ENST00000253332	16	-1.55
9145	SYNGR1	NM_145731	10	-1.09
2192	FBLN1	NM_006486	15	-1.66
2192	FBLN1	NM_006485	12	-1.57
2192	FBLN1	NM_001996	13	-1.62
4771	NF2	NM_181832	21	-1.19
4771	NF2	NM_181830	19	-1.18
4771	NF2	NM_181829	20	-1.18
4771	NF2	NM_181828	20	-1.19
4771	NF2	NM_181825	19	-1.14
9145	SYNGR1	NM_145738	9	-1.09
2070	EYA4	ENST00000355286	14	-1.07
4771	NF2	NM_016418	21	-1.19
90249	UNC5A	ENST00000261961	3	-1.42
90249	UNC5A	ENST00000329542	3	-1.42
28231	SLCO4A1	NM_016354	13	-1.33
83543	AIF1L	AK300473	9	-1.27
93099	DMKN	ENST00000488892	4	-1.51
93099	DMKN	ENST00000480507	4	-1.51
93099	DMKN	ENST00000474992	3	-1.48
93099	DMKN	ENST00000476051	3	-1.48
93099	DMKN	ENST00000498593	5	-1.27
93099	DMKN	ENST00000486450	4	-1.3
93099	DMKN	ENST00000471786	6	-1.28
9615	GDA	AK315988	14	-2.14
93099	DMKN	ENST00000464894	12	-1.34
93099	DMKN	ENST00000493517	8	-1.45
93099	DMKN	ENST00000465927	9	-1.41
93099	DMKN	ENST00000493979	14	-1.29
93099	DMKN	ENST00000483855	13	-1.28
93099	DMKN	ENST00000498211	13	-1.28
93099	DMKN	ENST00000460051	12	-1.28
93099	DMKN	ENST00000488542	11	-1.32
93099	DMKN	ENST00000462126	13	-1.29
93099	DMKN	ENST00000486756	5	-1.01
93099	DMKN	ENST00000467637	16	-1.27
93099	DMKN	ENST00000480502	15	-1.28
93099	DMKN	ENST00000488762	12	-1.21
93099	DMKN	ENST00000462721	17	-1.22
93099	DMKN	ENST00000472252	11	-1.19
93099	DMKN	ENST00000460327	13	-1.19
83690	CRISPLD1	AK304034	8	-1.02
10683	DLL3	NM_203486	5	-1.25
10683	DLL3	NM_016941	7	-1.21
2070	EYA4	AK301950	11	-1.11
10788	IQGAP2	AK302510	19	-1.08
10788	IQGAP2	AK302599	6	-1.05
7025	NR2F1	ENST00000327111	8	-1.08
10788	IQGAP2	AK302981	13	-1.01
124540	MSI2	NM_170721	13	-1.27
8622	PDE8B	ENST00000340978	13	-1.39
51760	SYT17	NM_016524	5	-1.1
2263	FGFR2	ENST00000359354	4	-1.97
2263	FGFR2	ENST00000490349	8	-1.72
2263	FGFR2	ENST00000463870	4	-1.72
2263	FGFR2	ENST00000478859	8	-1.94
2263	FGFR2	ENST00000358487	12	-1.95
4211	MEIS1	AK297109	10	-1.17
4211	MEIS1	AK297817	7	-1.23
4883	NPR3	ENST00000265074	8	-1.87
9145	SYNGR1	AK295863	10	-1.09
4771	NF2	AK297116	18	-1.2
3227	HOXC11	NM_014212	6	-1.31
3229	HOXC13	NM_017410	14	-1.09
5031	P2RY6	NM_176798	3	-1.44
5031	P2RY6	NM_176796	3	-1.44
5031	P2RY6	NM_004154	3	-1.54
2774	GNAL	AK316141	5	-1.17
54541	DDIT4	NM_019058	8	-1.05
6319	SCD	NM_005063	9	-1.1
5099	PCDH7	ENST00000361762	6	-1.38
27250	PDCD4	NM_014456	16	-1.14
445	ASS1	NM_054012	6	-1.97
4507	MTAP	NM_002451	22	-1.65
9615	GDA	NM_004293	21	-2.1
4973	OLR1	AK308009	13	-2.4
6624	FSCN1	NM_003088	3	-1.18
2022	ENG	AK301171	16	-1.5
1832	DSP	NM_004415	3	-1.6
6446	SGK1	AK293383	7	-1.16
9053	MAP7	AK294461	16	-1.6
6446	SGK1	AK295422	8	-1.17
9053	MAP7	AK295749	18	-1.68
9053	MAP7	AK296483	18	-1.68
9053	MAP7	AK296556	18	-1.68
6446	SGK1	AK298688	7	-1.16
9053	MAP7	AK299355	18	-1.68
9053	MAP7	AK316062	18	-1.68
5019	OXCT1	AK299668	5	-1.14
1843	DUSP1	AK316321	23	-1.38
6286	S100P	NM_005980	12	-2.21
6091	ROBO1	AK299920	9	-1.47
8614	STC2	ENST00000519511	6	-1.53
55540	IL17RB	NM_018725	4	-1.06
6573	SLC19A1	AK303168	8	-1.65
245973	ATP6V1C2	NM_144583	7	-1.06
388	RHOB	NM_004040	7	-1.44
8744	TNFSF9	NM_003811	7	-1.18
84842	HPDL	NM_032756	8	-1.57
93099	DMKN	AK316475	6	-1.28
245973	ATP6V1C2	ENST00000272238	6	-1.03
81831	NETO2	AK297408	13	-2.16
79152	FA2H	AK303878	3	-1.23
255738	PCSK9	NM_174936	9	-1.09
3169	FOXA1	AK316360	13	-1.4
4771	NF2	NM_000268	20	-1.2
4973	OLR1	AK316353	14	-2.47
23650	TRIM29	AK299459	3	-1.02
23650	TRIM29	AK299472	3	-1.02
9099	USP2	AK301805	17	-1.12
23650	TRIM29	AK303969	3	-1.02
6573	SLC19A1	ENST00000443742	4	-1.21
6573	SLC19A1	ENST00000477688	3	-1.7
9590	AKAP12	NM_005100	16	-1.55
126353	C19orf21	NM_173481	15	-1.23
2774	GNAL	NM_002071	7	-1.21
2774	GNAL	NM_182978	8	-1.13
9340	GLP2R	NM_004246	3	-1.15
84940	CORO6	ENST00000459686	9	-1.01
84940	CORO6	ENST00000345068	9	-1.01
60681	FKBP10	NM_021939	25	-2.08
2303	FOXC2	NM_005251	4	-1.37
1003	CDH5	NM_001795	25	-1.47
6638	SNRPN	NM_022805	20	-2.26
8926	SNURF	NM_022804	14	-2.25
11001	SLC27A2	NM_003645	19	-1.41
2774	GNAL	NM_001142339	7	-1.21
2353	FOS	NM_005252	8	-1.18
143098	MPP7	ENST00000481244	9	-1.01
11247	NXPH4	NM_007224	9	-1.12
120939	C12orf59	NM_153022	11	-1.08
93986	FOXP2	ENST00000350908	5	-1.38
5140	PDE3B	NM_000922	5	-1.1
554202	MIR31HG	NR_027054	16	-1.34
5270	SERPINE2	NM_001136528	22	-1.16
7145	TNS1	AK300345	9	-1.16
5742	PTGS1	NM_080591	5	-1.44
8013	NR4A3	NM_006981	4	-1.33
5742	PTGS1	NM_000962	5	-1.44
6505	SLC1A1	NM_004170	4	-1.06
4023	LPL	NM_000237	3	-1.52
2263	FGFR2	NM_001144919	11	-1.88
2263	FGFR2	NM_001144918	11	-1.98
2263	FGFR2	NM_001144917	10	-1.9
6446	SGK1	NM_001143678	7	-1.16
90768	MGC45800	NR_027107	12	-1.13
93986	FOXP2	NM_014491	5	-1.38
27075	TSPAN13	NM_014399	26	-1.34
2263	FGFR2	NM_001144916	11	-1.98
2263	FGFR2	NM_001144915	11	-1.98
2263	FGFR2	NM_001144914	10	-2
6581	SLC22A3	NM_021977	4	-1.24
2070	EYA4	NM_004100	14	-1.07
6446	SGK1	NM_001143677	7	-1.16
8367	HIST1H4E	NM_003545	10	-2.79
8353	HIST1H3E	NM_003532	5	-1.08
8346	HIST1H2BI	NM_003525	6	-1.55
8345	HIST1H2BH	NM_003524	6	-1.4
7020	TFAP2A	AK296737	3	-1.26
8294	HIST1H4I	ENST00000354348	4	-1.19
8346	HIST1H2BI	ENST00000377733	7	-1.48
3012	HIST1H2AE	ENST00000303910	12	-2.17
8367	HIST1H4E	ENST00000360441	12	-2.46
64220	STRA6	NM_001142620	4	-1.01
1832	DSP	ENST00000379802	3	-1.6
1958	EGR1	NM_001964	15	-1.02
7025	NR2F1	NM_005654	7	-1.17
6507	SLC1A3	NM_004172	11	-1.12
251	ALPPL2	NM_031313	7	-1.44
3625	INHBB	NM_002193	4	-1.03
2995	GYPC	NM_002101	12	-1.44
8013	NR4A3	ENST00000330847	3	-1.56
8013	NR4A3	ENST00000395096	4	-1.33
8013	NR4A3	ENST00000395097	4	-1.33
7111	TMOD1	ENST00000259365	3	-1.06
9615	GDA	ENST00000376986	17	-2.01
54875	CNTLN	ENST00000380647	12	-1.34
573	BAG1	ENST00000379700	3	-1.01
23762	OSBP2	NM_030758	7	-1.18
4771	NF2	NM_181833	8	-1.14
4023	LPL	ENST00000311322	3	-1.52
5152	PDE9A	NM_001001569	9	-1.01
5152	PDE9A	NM_001001568	9	-1.01
5152	PDE9A	NM_001001573	8	-1.06
5152	PDE9A	NM_001001572	8	-1.06
5152	PDE9A	NM_001001575	8	-1.06
5152	PDE9A	NM_001001574	9	-1.01
5152	PDE9A	NM_001001579	9	-1.01
5152	PDE9A	NM_001001581	9	-1.01
5152	PDE9A	NM_001001583	9	-1.01
5152	PDE9A	NM_001001584	9	-1.01
79822	ARHGAP28	NM_001010000	10	-1.01
8622	PDE8B	ENST00000346042	11	-1.34
6319	SCD	ENST00000370355	9	-1.1
3204	HOXA7	ENST00000519842	5	-1.87
3200	HOXA3	ENST00000521779	4	-1.05
3200	HOXA3	ENST00000522456	4	-1.02
84665	MYPN	ENST00000354393	19	-1.57
93099	DMKN	ENST00000464709	13	-1.28
93099	DMKN	ENST00000470746	4	-1.51
93099	DMKN	ENST00000461300	4	-1.51
10090	UST	NM_005715	14	-1.02
10642	IGF2BP1	ENST00000290341	32	-1.15
8622	PDE8B	NM_003719	14	-1.4
1003	CDH5	ENST00000379531	15	-1.6
51760	SYT17	ENST00000355377	5	-1.1
4211	MEIS1	NM_002398	11	-1.13
	-	ENST00000439811	8	-1.06
79762	C1orf115	NM_024709	7	-1.01
5997	RGS2	NM_002923	8	-1.08
5738	PTGFRN	NM_020440	26	-1.55
5321	PLA2G4A	NM_024420	5	-1.88
80031	SEMA6D	ENST00000389432	3	-1.37
80031	SEMA6D	ENST00000389433	4	-1.47
8926	SNURF	ENST00000338327	14	-2.25
	-	ENST00000390687	20	-2.26
23263	MCF2L	ENST00000397030	3	-1.05
3222	HOXC5	ENST00000312492	5	-1.01
3221	HOXC4	ENST00000303406	4	-1.14
3223	HOXC6	ENST00000243108	7	-1.15
3223	HOXC6	ENST00000394331	7	-1.02
3227	HOXC11	ENST00000243082	6	-1.31
2192	FBLN1	ENST00000348697	15	-1.58
2192	FBLN1	ENST00000327858	15	-1.66
80031	SEMA6D	NM_020858	3	-1.37
80031	SEMA6D	NM_153617	3	-1.37
80031	SEMA6D	NM_153616	3	-1.37
80031	SEMA6D	NM_153619	3	-1.37
80031	SEMA6D	NM_153618	4	-1.47
4771	NF2	ENST00000334961	17	-1.13
4771	NF2	ENST00000397789	18	-1.2
4771	NF2	ENST00000353887	16	-1.2
4771	NF2	ENST00000361676	17	-1.21
4771	NF2	ENST00000361452	20	-1.18
4771	NF2	ENST00000361166	18	-1.2
5152	PDE9A	ENST00000349112	9	-1.01
727708	SNORD116-19	NR_001290	15	-3.25
28231	SLCO4A1	ENST00000342674	6	-1.33
28231	SLCO4A1	ENST00000370512	13	-1.33
23231	SEL1L3	NM_015187	21	-1.08
3223	HOXC6	NM_153693	7	-1.02
23236	PLCB1	ENST00000378641	13	-1.25
23236	PLCB1	ENST00000378637	11	-1.34
85458	DIXDC1	NM_033425	3	-1.1
79822	ARHGAP28	ENST00000262227	9	-1.02
4837	NNMT	NM_006169	16	-1.02
93099	DMKN	NM_001126056	18	-1.19
27250	PDCD4	NM_145341	16	-1.14
84665	MYPN	NM_032578	23	-1.67
2774	GNAL	ENST00000334049	8	-1.13
60681	FKBP10	AK092042	24	-2.07
79822	ARHGAP28	ENST00000314319	10	-1.01
3217	HOXB7	ENST00000567101	3	-1.23
9340	GLP2R	ENST00000262441	3	-1.15
5270	SERPINE2	ENST00000258405	22	-1.16
7145	TNS1	ENST00000171887	10	-1.14
79987	SVEP1	trans_XM_002689921	3	-1.61
5287	PIK3C2B	ENST00000367187	31	-1.19
5287	PIK3C2B	ENST00000391949	3	-1.23
4883	NPR3	AK024116	3	-1.84
8622	PDE8B	AK002074	8	-1.37
100	ADA	NM_000022	4	-1.39
842	CASP9	ENST00000348549	4	-1.19
842	CASP9	ENST00000333868	4	-1.19
5325	PLAGL1	ENST00000354765	3	-1.53
5325	PLAGL1	ENST00000360537	4	-1.51
9053	MAP7	ENST00000354570	20	-1.65
5144	PDE4D	ENST00000360047	8	-1.04
114569	MAL2	NM_052886	5	-1.5
5019	OXCT1	ENST00000196371	9	-1.09
4920	ROR2	trans_XM_001105737	6	-1.43
23231	SEL1L3	ENST00000264868	21	-1.08
5152	PDE9A	AK001165	9	-1.01
9901	SRGAP3	ENST00000360413	4	-1.33
9901	SRGAP3	ENST00000383836	5	-1.37
54914	FOCAD	trans_XM_001053590	19	-1.47
4643	MYO1E	trans_NM_173101	3	-1.16
10788	IQGAP2	NM_006633	22	-1.04
4883	NPR3	NM_000908	8	-1.87
1756	DMD	ENST00000378702	3	-2.11
1756	DMD	ENST00000361471	3	-2.11
1756	DMD	ENST00000343523	4	-2.12
1756	DMD	ENST00000359836	4	-2.12
1756	DMD	ENST00000357033	7	-1.49
1756	DMD	ENST00000378684	3	-2.11
8544	PIR	ENST00000380420	15	-1.08
286077	FAM83H	ENST00000388913	16	-1.01
5099	PCDH7	NM_032456	6	-1.28
5099	PCDH7	NM_002589	6	-1.38
2861	GPR37	ENST00000303921	9	-1.44
90249	UNC5A	trans_XM_518123	3	-1.42
79689	STEAP4	ENST00000301959	11	-3
79689	STEAP4	ENST00000380079	13	-2.98
23242	COBL	ENST00000395540	5	-1.75
23242	COBL	ENST00000395542	23	-1.6
54504	CPVL	ENST00000265394	20	-1.2
3206	HOXA10	ENST00000396344	4	-1.06
3203	HOXA6	ENST00000222728	13	-1.05
2995	GYPC	NM_016815	12	-1.44
4121	MAN1A1	ENST00000368468	8	-1.21
11149	BVES	ENST00000336775	10	-1.27
55603	FAM46A	ENST00000369754	3	-1.13
55603	FAM46A	ENST00000369756	3	-1.13
5742	PTGS1	trans_XM_520238	5	-1.44
	-	ENST00000341023	23	-1.78
8351	HIST1H3D	ENST00000356476	8	-2.88
7020	TFAP2A	ENST00000379608	13	-1.33
7020	TFAP2A	ENST00000319516	13	-1.33
2022	ENG	ENST00000344849	17	-1.48
2040	STOM	ENST00000347359	3	-1.31
2040	STOM	ENST00000286713	10	-1.4
79987	SVEP1	ENST00000374469	7	-1.57
55959	SULF2	AK074483	10	-1.54
55959	SULF2	AK075035	10	-1.54
27076	LYPD3	AK075464	16	-1.02
7169	TPM2	ENST00000378300	18	-1.46
7169	TPM2	ENST00000329305	18	-1.46
7169	TPM2	ENST00000378292	18	-1.46
79817	MOB3B	ENST00000262244	9	-1.7
124935	SLC43A2	AK075068	5	-1.06
124935	SLC43A2	AK075173	5	-1.06
124935	SLC43A2	AK075196	3	-1.04
55806	HR	ENST00000381418	5	-1.05
2267	FGL1	ENST00000398056	3	-1.12
2267	FGL1	ENST00000221204	3	-1.12
81831	NETO2	AK074937	21	-2.22
6926	TBX3	ENST00000361100	15	-1.84
6926	TBX3	ENST00000257566	18	-1.68
10516	FBLN5	AK074540	7	-1.43
10516	FBLN5	AK075147	14	-1.31
123036	TC2N	AK126359	22	-1.49
83468	GLT8D2	AK027310	4	-1.38
83857	TMTC1	AK123619	3	-1.43
143098	MPP7	AK130972	3	-1.08
79987	SVEP1	AK122605	3	-1.5
2022	ENG	AK123738	6	-1.49
79689	STEAP4	AK027807	4	-2.79
2263	FGFR2	ENST00000369056	10	-1.8
2263	FGFR2	ENST00000346997	10	-1.93
2263	FGFR2	ENST00000369059	11	-1.89
2263	FGFR2	ENST00000356226	10	-2.04
2263	FGFR2	ENST00000369060	9	-1.95
2263	FGFR2	ENST00000369062	12	-1.95
64065	PERP	AK075082	3	-1.13
55603	FAM46A	AK000044	3	-1.13
5270	SERPINE2	AK312499	16	-1.17
23225	NUP210	AK075545	8	-1.26
57713	SFMBT2	ENST00000397167	19	-1.53
105	ADARB2	ENST00000381312	4	-1.14
3206	HOXA10	ENST00000381834	4	-1.06
9510	ADAMTS1	AK023795	3	-1.15
23242	COBL	ENST00000445054	21	-1.56
5046	PCSK6	ENST00000398185	10	-1.11
5046	PCSK6	ENST00000358417	11	-1.08
5046	PCSK6	ENST00000348070	11	-1.08
9037	SEMA5A	AK307587	8	-1.34
10371	SEMA3A	ENST00000436949	34	-1.52
4643	MYO1E	ENST00000288235	4	-1.17
3696	ITGB8	trans_AK140969	3	-1.5
79152	FA2H	AK058016	6	-1.26
81831	NETO2	AK001292	7	-2.32
81831	NETO2	AK027478	9	-2.47
81831	NETO2	AK027630	9	-2.47
2022	ENG	AK222669	14	-1.45
2022	ENG	AK223044	10	-1.63
64220	STRA6	AK022603	10	-1.06
10516	FBLN5	ENST00000267620	12	-1.35
123036	TC2N	ENST00000340892	31	-1.53
54922	RASIP1	trans_AK033276	4	-1.07
10609	LEPREL4	AK222945	7	-1.09
3169	FOXA1	ENST00000250448	20	-1.38
11001	SLC27A2	AK222859	18	-1.39
6319	SCD	AK222862	3	-1.07
27250	PDCD4	AK223623	15	-1.16
51380	CSAD	ENST00000379846	5	-1.1
51380	CSAD	ENST00000379843	5	-1.1
7020	TFAP2A	trans_AK013900	10	-1.35
83857	TMTC1	ENST00000381224	3	-1.04
8544	PIR	NM_001018109	15	-1.08
8614	STC2	NM_003714	21	-1.42
4973	OLR1	ENST00000309539	26	-2.38
79817	MOB3B	AK023266	8	-1.73
55958	KLHL9	AK023630	8	-1.92
79987	SVEP1	AK027870	4	-1.54
57713	SFMBT2	NM_001029880	20	-1.54
5445	PON2	NM_001018161	3	-1.02
7020	TFAP2A	NM_001032280	13	-1.33
79689	STEAP4	AK026806	10	-3.02
93099	DMKN	NM_001035516	11	-1.19
10052	GJC1	NM_005497	13	-1.52
8622	PDE8B	NM_001029854	13	-1.39
8622	PDE8B	NM_001029853	14	-1.4
8622	PDE8B	NM_001029852	13	-1.43
8622	PDE8B	NM_001029851	11	-1.34
5321	PLA2G4A	trans_AK004701	4	-1.91
6573	SLC19A1	ENST00000380014	8	-1.36
4121	MAN1A1	AK025599	8	-1.21
54914	FOCAD	NM_017794	20	-1.44
6446	SGK1	AK098509	8	-1.17
619569	SNORA41	NR_002590	12	-1.06
93986	FOXP2	NM_148898	5	-1.38
1917	EEF1A2	ENST00000217182	9	-1.08
57480	PLEKHG1	NM_001029884	3	-1.7
90249	UNC5A	NM_133369	3	-1.42
8942	KYNU	NM_001032998	3	-1.27
8614	STC2	AK027390	14	-1.4
8614	STC2	AK027663	20	-1.46
55959	SULF2	ENST00000361612	16	-1.52
85458	DIXDC1	NM_001037954	3	-1.1
152	ADRA2C	NM_000683	5	-1.04
255324	EPGN	NM_001013442	9	-1.61
79987	SVEP1	NM_153366	7	-1.57
6566	SLC16A1	AK000641	10	-2.19
100528032	KLRC4-KLRK1	ENST00000543572	4	-1.06
100528032	KLRC4-KLRK1	ENST00000543812	5	-1.06
90768	MGC45800	AK024300	11	-1.14
1824	DSC2	ENST00000251081	14	-1.25
1824	DSC2	ENST00000280904	14	-1.25
55959	SULF2	ENST00000359930	17	-1.53
84951	TNS4	ENST00000377816	4	-1.01
10609	LEPREL4	AK056085	7	-1.09
57476	GRAMD1B	NM_020716	14	-1.17
146434	ZNF597	AK057633	11	-1.04
64220	STRA6	AK092227	9	-1.02
123036	TC2N	AK093876	27	-1.49
55958	KLHL9	AK025468	7	-1.94
6926	TBX3	AK054604	11	-1.99
83857	TMTC1	AK055962	3	-1.43
83468	GLT8D2	AK056056	3	-1.19
100133941	CD24	AK026603	14	-1.21
9901	SRGAP3	NM_001033117	5	-1.25
2263	FGFR2	AK026508	11	-1.88
9099	USP2	AK057225	20	-1.03
105	ADARB2	AK055107	3	-1.05
57713	SFMBT2	AK090887	3	-1.36
11001	SLC27A2	AK223145	18	-1.45
6638	SNRPN	AK222633	20	-2.26
8942	KYNU	AK223426	5	-1.12
55958	KLHL9	AK091715	15	-1.77
100	ADA	AK223397	3	-1.34
124935	SLC43A2	ENST00000571376	4	-1.14
10516	FBLN5	ENST00000342058	14	-1.19
84951	TNS4	AK027856	4	-1.01
55603	FAM46A	AK056057	3	-1.13
5325	PLAGL1	AK091707	3	-1.53
64065	PERP	AK093516	3	-1.13
91975	ZNF300	AK095642	3	-1.1
7474	WNT5A	AK090582	7	-1.39
6091	ROBO1	AK095256	5	-1.45
6566	SLC16A1	AK094064	12	-2.33
114904	C1QTNF6	AK128125	7	-1.53
55959	SULF2	AK126452	4	-1.33
93099	DMKN	AK096215	17	-1.22
10052	GJC1	AK124339	13	-1.52
7169	TPM2	AK130045	15	-1.54
55217	TMLHE	AK001589	11	-1.41
83857	TMTC1	AK127297	3	-1.04
4162	MCAM	AK128335	5	-1.29
100133941	CD24	AK125531	14	-1.21
79817	MOB3B	AK097199	4	-1.5
554202	MIR31HG	AK124391	16	-1.34
93099	DMKN	AK125695	6	-1.35
54504	CPVL	AK124472	20	-1.2
360	AQP3	ENST00000343952	3	-1.34
5325	PLAGL1	AK096331	5	-1.38
64065	PERP	AK097387	3	-1.13
285590	SH3PXD2B	AK095834	4	-1.04
8614	STC2	AK095862	9	-1.71
8614	STC2	AK095891	15	-1.35
91975	ZNF300	AK096465	4	-1.07
1843	DUSP1	AK127679	23	-1.38
2952	GSTT1	ENST00000439996	12	-1.5
2192	FBLN1	AK075460	13	-1.62
2192	FBLN1	AK075566	14	-1.7
83690	CRISPLD1	AK314048	8	-1.02
10683	DLL3	AK075302	5	-1.25
10642	IGF2BP1	AK074915	17	-1.3
23108	RAP1GAP2	AK124640	16	-1.04
445	ASS1	AK293114	6	-1.97
54875	CNTLN	AK000283	8	-1.07
54914	FOCAD	AK000382	9	-1.44
5447	POR	AK129978	5	-1.22
135228	CD109	AK123960	19	-1.95
9099	USP2	NM_171997	17	-1.12
250	ALPP	AK075432	4	-1.83
5738	PTGFRN	AK074637	24	-1.56
255738	PCSK9	AK075365	9	-1.09
255738	PCSK9	AK124635	5	-1.22
79152	FA2H	trans_XM_001081926	3	-1.23
26227	PHGDH	AK129762	9	-1.76
83857	TMTC1	trans_XM_001075561	5	-1.18
83468	GLT8D2	trans_XM_001079763	4	-1.38
9099	USP2	trans_ENSRNOT00000067050	18	-1.08
64757	MARC1	AK000035	4	-1.83
23236	PLCB1	AK023689	5	-1.24
5321	PLA2G4A	trans_ENSRNOT00000064341	4	-1.91
79822	ARHGAP28	AK001174	7	-1.02
60681	FKBP10	AK000690	5	-1.72
60681	FKBP10	AK025694	21	-2.05
60681	FKBP10	AK025874	13	-1.98
51760	SYT17	AK098747	5	-1.1
8926	SNURF	AK098563	20	-2.26
57161	PELI2	AK025208	3	-1.2
3225	HOXC9	AK000445	9	-1.14
5019	OXCT1	trans_ENSMUST00000131240	5	-1.07
3229	HOXC13	AK024027	13	-1.14
79689	STEAP4	trans_XM_002199286	4	-3.16
54541	DDIT4	AK000507	8	-1.05
23151	GRAMD4	trans_ENSTGUT00000003918	5	-1.06
1843	DUSP1	trans_ENSTGUT00000000307	16	-1.36
124935	SLC43A2	trans_ENSTGUT00000015326	3	-1.15
84665	MYPN	AK027343	8	-1.84
4162	MCAM	trans_XR_091623	4	-1.11
8942	KYNU	trans_XM_002798863	5	-1.12
4507	MTAP	AK024734	5	-1.45
445	ASS1	AK027126	6	-1.97
83543	AIF1L	AK027181	4	-1.28
83543	AIF1L	AK057789	10	-1.2
54875	CNTLN	AK098502	6	-1.57
83543	AIF1L	AK022845	14	-1.22
9615	GDA	AK023729	3	-2.11
27075	TSPAN13	AK026587	26	-1.34
84665	MYPN	trans_ENSMMUT00000009604	19	-1.61
124540	MSI2	trans_XR_091686	15	-1.25
93099	DMKN	ENST00000392207	18	-1.22
4121	MAN1A1	trans_XM_002803934	7	-1.23
1081	CGA	trans_ENSMMUT00000000333	8	-1.17
5154	PDGFA	trans_ENSMMUT00000006976	27	-1.07
1756	DMD	trans_XM_001096400	4	-2.12
10788	IQGAP2	trans_ENSMMUT00000032352	21	-1.06
8622	PDE8B	AK023913	13	-1.43
5287	PIK3C2B	trans_XM_002801964	28	-1.19
124540	MSI2	trans_ENSMODT00000018829	14	-1.2
10642	IGF2BP1	NM_001160423	29	-1.15
135228	CD109	NM_001159588	37	-1.74
135228	CD109	NM_001159587	37	-1.76
64757	MARC1	AK026043	10	-1.73
79762	C1orf115	AK024208	7	-1.01
4771	NF2	AK092306	3	-1.09
4771	NF2	AK092515	3	-1.09
23762	OSBP2	AK093196	7	-1.18
93986	FOXP2	NR_033766	6	-1.37
93986	FOXP2	NR_033767	6	-1.37
93986	FOXP2	NM_001172767	3	-1.23
93986	FOXP2	NM_001172766	5	-1.38
93986	FOXP2	NM_148900	5	-1.38
93986	FOXP2	NM_148899	3	-1.23
5099	PCDH7	NM_001173523	5	-1.37
5099	PCDH7	NM_032457	5	-1.37
83543	AIF1L	NR_033701	14	-1.22
83543	AIF1L	NM_001185096	12	-1.25
83543	AIF1L	NM_001185095	14	-1.22
2774	GNAL	AK090868	7	-1.21
6507	SLC1A3	NM_001166695	10	-1.15
60681	FKBP10	AK092708	20	-2
124540	MSI2	AK093888	13	-1.27
7111	TMOD1	NM_001166116	3	-1.06
7111	TMOD1	NM_003275	3	-1.06
120939	C12orf59	AK055728	11	-1.08
11247	NXPH4	AK094231	9	-1.12
4973	OLR1	NM_001172633	21	-2.32
85458	DIXDC1	AK055899	3	-1.1
1756	DMD	NM_004020	4	-2.12
93099	DMKN	NM_001190349	4	-1.51
93099	DMKN	NM_001190348	7	-1.28
93099	DMKN	NM_001190347	17	-1.22
93099	DMKN	NR_033746	17	-1.22
4973	OLR1	NM_001172632	24	-2.36
55217	TMLHE	NM_001184797	11	-1.41
573	BAG1	NM_001172415	3	-1.01
6091	ROBO1	NM_133631	18	-1.45
6566	SLC16A1	NM_001166496	17	-2.24
54914	FOCAD	AK055116	15	-1.52
54914	FOCAD	AK056522	7	-1.36
91975	ZNF300	NM_001172831	4	-1.07
91975	ZNF300	NM_001172832	3	-1.1
2952	GSTT1	ENST00000480898	5	-1.37
9120	SLC16A6	NM_001174166	5	-1.59
27075	TSPAN13	AK093487	23	-1.36
6624	FSCN1	AK095254	3	-1.18
11001	SLC27A2	NM_001159629	17	-1.42
6581	SLC22A3	ENST00000275300	4	-1.24
10090	UST	ENST00000367463	14	-1.02
6091	ROBO1	NM_001145845	17	-1.45
2264	FGFR4	ENST00000514472	3	-1.08
2264	FGFR4	ENST00000503708	4	-1.08
2192	FBLN1	ENST00000340923	11	-1.65
26227	PHGDH	NM_006623	29	-1.77
64784	CRTC3	ENST00000268184	3	-1.11
55959	SULF2	NM_001161841	17	-1.53
55959	SULF2	NM_198596	17	-1.53
2247	FGF2	NM_002006	14	-1.51
5742	PTGS1	ENST00000223423	4	-1.39
5742	PTGS1	ENST00000362012	5	-1.44
8343	HIST1H2BF	ENST00000359985	27	-2.65
7915	ALDH5A1	ENST00000491546	3	-1.03
8622	PDE8B	ENST00000505283	6	-1.45
255324	EPGN	ENST00000446430	6	-1.61
255324	EPGN	ENST00000505212	6	-1.67
255324	EPGN	ENST00000509145	5	-1.8
255324	EPGN	ENST00000502358	6	-1.67
255324	EPGN	ENST00000503098	6	-1.67
255324	EPGN	ENST00000514968	6	-1.67
255324	EPGN	ENST00000502835	6	-1.67
84665	MYPN	ENST00000358913	23	-1.67
6091	ROBO1	NM_002941	16	-1.44
6638	SNRPN	NM_003097	20	-2.26
3223	HOXC6	ENST00000509328	3	-1.24
3223	HOXC6	ENST00000504315	5	-1.22
114569	MAL2	AK172820	5	-1.5
10609	LEPREL4	ENST00000355468	8	-1.04
3775	KCNK1	ENST00000446915	4	-1.09
9615	GDA	AK097540	8	-2.34
2192	FBLN1	NM_006487	11	-1.65
1999	ELF3	ENST00000310044	18	-1.61
5321	PLA2G4A	ENST00000367466	5	-1.88
4507	MTAP	ENST00000380172	22	-1.65
8942	KYNU	NM_003937	5	-1.12
23151	GRAMD4	ENST00000406902	6	-1.01
23231	SEL1L3	ENST00000513364	4	-1.04
445	ASS1	ENST00000372393	6	-1.97
445	ASS1	ENST00000372386	3	-1.84
83543	AIF1L	ENST00000372300	12	-1.25
6091	ROBO1	ENST00000467549	15	-1.47
6091	ROBO1	ENST00000495273	17	-1.46
6091	ROBO1	ENST00000464233	16	-1.44
8343	HIST1H2BF	NM_003522	21	-2.71
7474	WNT5A	ENST00000474267	12	-1.48
3012	HIST1H2AE	NM_021052	12	-2.17
3696	ITGB8	NM_002214	11	-1.32
157506	RDH10	NM_172037	5	-1.41
4211	MEIS1	ENST00000407092	10	-1.12
91975	ZNF300	ENST00000394226	4	-1.07
135228	CD109	ENST00000287097	38	-1.76
3223	HOXC6	NM_004503	7	-1.15
3222	HOXC5	NM_018953	5	-1.01
100133941	CD24	ENST00000382840	7	-1.19
5274	SERPINI1	ENST00000446050	5	-1.04
3216	HOXB6	ENST00000484302	8	-1.02
7020	TFAP2A	ENST00000482890	16	-1.4
7020	TFAP2A	ENST00000488193	14	-1.43
7020	TFAP2A	ENST00000489805	11	-1.36
8926	SNURF	NM_005678	20	-2.26
6638	SNRPN	NM_022806	20	-2.26
6638	SNRPN	NM_022807	20	-2.26
6638	SNRPN	NM_022808	20	-2.26
3205	HOXA9	ENST00000396345	6	-1.05
9518	GDF15	NM_004864	14	-1.17
56664	VTRNA1-1	NR_026703	3	-1.46
1601	DAB2	ENST00000509337	3	-1.05
79762	C1orf115	AK056749	7	-1.01
55959	SULF2	ENST00000467815	17	-1.53
64757	MARC1	AK092439	7	-1.81
26227	PHGDH	AK093306	26	-1.77
1756	DMD	ENST00000465285	3	-2.11
1756	DMD	ENST00000474231	3	-2.11
1756	DMD	ENST00000378677	7	-1.49
1756	DMD	ENST00000358062	4	-2.12
1029	CDKN2A	ENST00000498124	8	-2.53
23762	OSBP2	AK131374	7	-1.18
9037	SEMA5A	ENST00000513968	3	-1.4
9590	AKAP12	ENST00000359755	12	-1.7
60681	FKBP10	AK172811	25	-2.08
875	CBS	AK301063	3	-1.13
875	CBS	AK294608	4	-1.02
9590	AKAP12	NM_144497	12	-1.7
6638	SNRPN	AK123119	6	-2.27
11001	SLC27A2	AK123905	17	-1.44
2353	FOS	AK097379	7	-1.18
8013	NR4A3	NM_173199	4	-1.33
9053	MAP7	AK316529	18	-1.68
83543	AIF1L	NM_031426	14	-1.22
4883	NPR3	ENST00000326958	3	-1.84
4883	NPR3	ENST00000415167	4	-1.86
57476	GRAMD1B	AK127457	15	-1.14
57476	GRAMD1B	AK297606	14	-1.17
3226	HOXC10	NM_017409	20	-1.67
7111	TMOD1	AK095748	3	-1.06
6286	S100P	ENST00000296370	12	-2.21
83543	AIF1L	AK128526	14	-1.22
54914	FOCAD	AK172818	12	-1.45
93986	FOXP2	ENST00000441290	6	-1.37
93986	FOXP2	ENST00000440349	3	-1.15
124540	MSI2	NM_138962	18	-1.19
93986	FOXP2	AK131266	6	-1.37
135228	CD109	AK095888	13	-1.63
10788	IQGAP2	ENST00000274364	22	-1.04
8622	PDE8B	ENST00000264917	14	-1.4
8622	PDE8B	ENST00000342343	14	-1.4
8622	PDE8B	ENST00000333194	13	-1.43
85462	FHDC1	AK172734	5	-1.14
4771	NF2	NM_181831	17	-1.13
93099	DMKN	ENST00000402589	17	-1.22
93099	DMKN	ENST00000467532	16	-1.24
93099	DMKN	ENST00000472365	4	-1.01
93099	DMKN	ENST00000414866	16	-1.21
93099	DMKN	ENST00000484064	6	-1.05
93099	DMKN	ENST00000478648	5	-1.01
93099	DMKN	ENST00000463292	12	-1.28
93099	DMKN	ENST00000476246	5	-1.31
93099	DMKN	ENST00000471017	4	-1.36
93099	DMKN	ENST00000498269	3	-1.28
93099	DMKN	ENST00000474928	5	-1.39
93099	DMKN	ENST00000462538	7	-1.28
4211	MEIS1	AK098174	7	-1.11
388	RHOB	AK124398	7	-1.44
245973	ATP6V1C2	AK127836	5	-1.05
255738	PCSK9	AK122717	8	-1.16
83543	AIF1L	ENST00000372314	14	-1.22
9615	GDA	ENST00000436438	8	-1.9
54875	CNTLN	ENST00000262360	11	-1.37
54875	CNTLN	ENST00000425824	12	-1.34
57476	GRAMD1B	ENST00000322282	14	-1.17
100	ADA	ENST00000372874	4	-1.39
2774	GNAL	ENST00000423027	7	-1.21
79822	ARHGAP28	ENST00000418986	9	-1.02
79822	ARHGAP28	ENST00000400091	9	-1.02
60681	FKBP10	ENST00000429461	5	-2.18
	-	ENST00000476381	8	-1.1
2192	FBLN1	ENST00000442170	12	-1.57
9145	SYNGR1	ENST00000415332	10	-1.09
23762	OSBP2	ENST00000452656	7	-1.18
23762	OSBP2	ENST00000453621	5	-1.11
23762	OSBP2	ENST00000431368	7	-1.18
23762	OSBP2	ENST00000446658	6	-1.28
4771	NF2	ENST00000432151	10	-1.23
4162	MCAM	AK312430	5	-1.29
83468	GLT8D2	ENST00000546436	4	-1.38
23236	PLCB1	ENST00000338061	5	-1.38
3225	HOXC9	ENST00000508190	9	-1.14
1734	DIO2	AK311603	3	-1.03
64220	STRA6	AK310878	6	-1.06
51103	NDUFAF1	AK310033	6	-1.22
79152	FA2H	AK315512	6	-1.26
5287	PIK3C2B	ENST00000438854	5	-1.19
9120	SLC16A6	AK290417	4	-1.83
3217	HOXB7	AK290653	6	-1.08
6566	SLC16A1	ENST00000443580	7	-2.32
5046	PCSK6	NM_138319	11	-1.08
5046	PCSK6	NM_138320	7	-1.05
5270	SERPINE2	ENST00000432738	8	-1.08
7145	TNS1	ENST00000419504	10	-1.14
7145	TNS1	ENST00000430930	10	-1.14
7145	TNS1	ENST00000446688	4	-1.04
55959	SULF2	AK308829	4	-2.08
6590	SLPI	AK312192	6	-1.69
9510	ADAMTS1	AK314475	3	-1.03
6573	SLC19A1	AK310797	8	-1.36
6573	SLC19A1	AK313125	10	-1.54
114904	C1QTNF6	AK314060	7	-1.51
7145	TNS1	AK310169	3	-1.09
7474	WNT5A	ENST00000442038	6	-1.49
7474	WNT5A	ENST00000264634	12	-1.48
3013	HIST1H2AD	AK312127	23	-1.78
3206	HOXA10	AK312450	3	-1.04
2267	FGL1	AK289448	3	-1.12
5270	SERPINE2	NM_006216	22	-1.16
23225	NUP210	NM_024923	37	-1.21
55217	TMLHE	AK310667	8	-1.59
7134	TNNC1	NM_003280	3	-1.11
55217	TMLHE	AK291694	11	-1.41
6319	SCD	AK312312	3	-1.07
64065	PERP	NM_022121	3	-1.13
7020	TFAP2A	NM_003220	16	-1.4
57476	GRAMD1B	AK307795	9	-1.22
2861	GPR37	NM_005302	9	-1.44
10371	SEMA3A	NM_006080	34	-1.52
3226	HOXC10	AK313759	15	-1.62
1756	DMD	NM_004013	4	-2.12
1756	DMD	NM_004012	4	-2.12
1756	DMD	NM_004009	7	-1.49
64065	PERP	ENST00000421351	3	-1.13
6446	SGK1	ENST00000413996	7	-1.16
2353	FOS	AK291326	7	-1.23
7020	TFAP2A	ENST00000497266	8	-1.41
3227	HOXC11	ENST00000546378	6	-1.31
100133941	CD24	NM_013230	14	-1.21
79822	ARHGAP28	AK289791	7	-1.02
5445	PON2	ENST00000433091	3	-1.02
3775	KCNK1	AK314016	9	-1.02
10371	SEMA3A	ENST00000420047	8	-1.59
4920	ROR2	ENST00000550066	6	-1.43
23242	COBL	ENST00000441453	6	-1.61
23242	COBL	ENST00000452534	8	-1.83
26227	PHGDH	AK310132	16	-1.75
146434	ZNF597	NM_152457	11	-1.04
9510	ADAMTS1	ENST00000464589	3	-1.15
10518	CIB2	ENST00000559645	4	-1.1
93099	DMKN	NM_033317	16	-1.21
1756	DMD	ENST00000534884	6	-1.38
1756	DMD	ENST00000542849	7	-1.49
1756	DMD	ENST00000535280	7	-1.49
55540	IL17RB	AK307749	3	-1.06
5287	PIK3C2B	NM_002646	31	-1.19
7145	TNS1	NM_022648	10	-1.14
1756	DMD	ENST00000378707	4	-2.12
1756	DMD	ENST00000378682	3	-2.11
79152	FA2H	ENST00000569949	4	-1.29
6091	ROBO1	ENST00000398414	16	-1.44
8367	HIST1H4E	AK312153	12	-2.62
8345	HIST1H2BH	AK312052	5	-1.38
27075	TSPAN13	AK316595	23	-1.32
5447	POR	AK312543	5	-1.22
8355	HIST1H3G	NM_003534	8	-2.45
1081	CGA	NM_000735	9	-1.16
3013	HIST1H2AD	NM_021065	23	-1.78
83543	AIF1L	AK314600	8	-1.28
54875	CNTLN	AK308837	11	-1.37
5742	PTGS1	AK308222	3	-1.58
6566	SLC16A1	ENST00000478835	4	-2.43
1852	DUSP9	AK314250	3	-1.04
55806	HR	NM_005144	5	-1.05
4920	ROR2	NM_004560	7	-1.31
8544	PIR	NM_003662	15	-1.08
1756	DMD	NM_004023	4	-2.12
2263	FGFR2	ENST00000457416	12	-1.86
6446	SGK1	ENST00000532021	3	-1.13
6446	SGK1	ENST00000532856	4	-1.16
6446	SGK1	ENST00000530421	3	-1.18
83857	TMTC1	NM_175861	5	-1.18
123036	TC2N	ENST00000360594	28	-1.53
10516	FBLN5	ENST00000557462	4	-1.13
64220	STRA6	ENST00000432245	4	-1.01
4771	NF2	ENST00000403435	19	-1.14
290	ANPEP	ENST00000558177	4	-1.56
123036	TC2N	ENST00000435962	32	-1.49
79152	FA2H	NM_024306	6	-1.26
124935	SLC43A2	NM_152346	7	-1.15
84951	TNS4	NM_032865	4	-1.01
51380	CSAD	ENST00000379850	7	-1.05
84940	CORO6	ENST00000445145	9	-1.01
8339	HIST1H2BG	NM_003518	8	-1.17
3204	HOXA7	NM_006896	14	-1.43
2040	STOM	NM_004099	10	-1.4
79817	MOB3B	NM_024761	9	-1.7
1029	CDKN2A	NM_000077	9	-2.32
2952	GSTT1	ENST00000426209	10	-1.25
2952	GSTT1	ENST00000458231	12	-1.25
2952	GSTT1	ENST00000417489	13	-1.44
2952	GSTT1	ENST00000417831	9	-1.29
6573	SLC19A1	ENST00000427839	4	-1.21
22914	KLRK1	NM_007360	3	-1.06
6926	TBX3	NM_005996	17	-1.62
6926	TBX3	NM_016569	18	-1.68
6926	TBX3	AK304639	7	-1.81
81831	NETO2	NM_018092	23	-2.24
93099	DMKN	ENST00000418261	4	-1.36
93099	DMKN	ENST00000424570	5	-1.34
93099	DMKN	ENST00000440396	7	-1.28
93099	DMKN	ENST00000429837	15	-1.27
93099	DMKN	ENST00000419602	16	-1.24
10609	LEPREL4	NM_006455	8	-1.04
2952	GSTT1	ENST00000418883	10	-1.5
2952	GSTT1	ENST00000452369	6	-1.31
290	ANPEP	AK298242	10	-1.43
1824	DSC2	NM_004949	14	-1.25
10518	CIB2	AK293167	7	-1.12
55959	SULF2	NM_018837	16	-1.59
114904	C1QTNF6	NM_182486	8	-1.45
10609	LEPREL4	AK301301	7	-1.09
5270	SERPINE2	AK297588	18	-1.17
4162	MCAM	ENST00000528502	3	-1.07
4162	MCAM	ENST00000529686	3	-1.07
23231	SEL1L3	AK300219	9	-1.03
25826	SNORD82	NR_004398	8	-1.13
2040	STOM	AK304518	6	-1.42
2022	ENG	AK302455	11	-1.6
55217	TMLHE	AK304830	8	-1.59
2353	FOS	ENST00000557139	3	-1.09
6638	SNRPN	ENST00000553597	16	-2.26
	-	ENST00000551312	14	-2.25
54875	CNTLN	NM_001114395	6	-1.57
283927	NUDT7	NM_001105663	4	-1.03
79822	ARHGAP28	ENST00000383472	9	-1.02
23762	OSBP2	AK294007	4	-1.31
55	ACPP	AK300540	3	-1.1
5447	POR	AK296639	5	-1.22
5447	POR	AK293194	5	-1.22
5742	PTGS1	AK295221	3	-1.58
445	ASS1	AK304625	3	-1.84
93099	DMKN	NM_001126057	6	-1.37
93099	DMKN	NM_001126059	16	-1.21
123036	TC2N	NM_001128595	31	-1.53
123036	TC2N	NM_001128596	32	-1.49
120939	C12orf59	ENST00000381923	13	-1.19
120939	C12orf59	ENST00000543484	8	-1.2
283927	NUDT7	trans_ENSSSCT00000002991	4	-1.03
26007	DAK	ENST00000524968	3	-1.07
79822	ARHGAP28	ENST00000531294	9	-1.02
81831	NETO2	trans_ENSRNOT00000021739	23	-2.24
283927	NUDT7	trans_XM_002711691	4	-1.03
7480	WNT10B	trans_ENSOCUT00000030774	5	-1.02
9148	NEURL	trans_XM_002718698	6	-1.08
9148	NEURL	trans_ENSOCUT00000013759	6	-1.08
	-	trans_ENSOCUT00000026247	10	-1.95
55806	HR	trans_ENSMMUT00000018265	5	-1.05
4121	MAN1A1	trans_NM_001195721	8	-1.21
6091	ROBO1	trans_ENSOCUT00000002542	16	-1.44
79152	FA2H	trans_ENSMUST00000159336	4	-1.29
91461	PKDCC	trans_ENSMUST00000170758	4	-1.05
6507	SLC1A3	trans_ENSMUST00000128879	3	-1.01
83543	AIF1L	trans_ENSMUST00000145137	4	-1.26
10642	IGF2BP1	trans_ENSMUST00000152896	6	-1.07
64065	PERP	trans_XM_518766	3	-1.13
7480	WNT10B	trans_ENSMMUT00000022044	4	-1.05
10140	TOB1	trans_XM_001095282	11	-1.06
1756	DMD	trans_ENSMMUT00000027175	3	-2.11
	-	trans_XM_001107769	20	-2.26
126353	C19orf21	trans_ENSECAT00000019731	5	-1.35
3480	IGF1R	trans_ENSECAT00000023425	13	-1.04
4211	MEIS1	trans_ENSDART00000140215	4	-1.19
7915	ALDH5A1	trans_ENSCAFT00000016496	4	-1.01
	-	ENST00000457709	4	-1.02
4883	NPR3	NM_001204376	8	-1.87
4883	NPR3	NM_001204375	8	-1.87
27250	PDCD4	NM_001199492	16	-1.14
8942	KYNU	NM_001199241	5	-1.12
1029	CDKN2A	NM_001195132	9	-2.32
9053	MAP7	NM_001198617	18	-1.64
9053	MAP7	NM_001198614	19	-1.66
9053	MAP7	NM_001198611	17	-1.59
9053	MAP7	NM_001198608	19	-1.66
80274	SCUBE1	trans_XM_001156555	3	-1.05
842	CASP9	NM_032996	4	-1.19
83857	TMTC1	NM_001193451	5	-1.18
9053	MAP7	NM_001198619	19	-1.66
9053	MAP7	NM_001198616	18	-1.57
81831	NETO2	NM_001201477	23	-2.24
9053	MAP7	NM_001198618	19	-1.66
9053	MAP7	NM_001198615	19	-1.66
9053	MAP7	NM_001198609	19	-1.66
100528032	KLRC4-KLRK1	NM_001199805	5	-1.06
57713	SFMBT2	NM_001018039	20	-1.54
11149	BVES	NM_001199563	11	-1.22
250	ALPP	ENST00000392027	4	-1.83
250	ALPP	ENST00000485563	3	-1.96
23236	PLCB1	NM_182734	13	-1.25
4507	MTAP	ENST00000419385	16	-1.71
23236	PLCB1	NM_015192	13	-1.25
26830	RNU5D-1	NR_002755	23	-1.37
7915	ALDH5A1	ENST00000348925	4	-1.01
2995	GYPC	ENST00000409836	12	-1.44
7169	TPM2	NM_213674	18	-1.46
55615	PRR5	ENST00000459857	8	-1.01
3775	KCNK1	ENST00000487728	4	-1.09
3775	KCNK1	ENST00000472190	6	-1.03
1999	ELF3	ENST00000475698	6	-1.71
1999	ELF3	ENST00000470384	5	-1.63
1999	ELF3	ENST00000446188	9	-1.58
1999	ELF3	ENST00000498017	3	-1.18
1999	ELF3	ENST00000490203	10	-1.57
1999	ELF3	ENST00000495848	7	-1.5
1999	ELF3	ENST00000367283	18	-1.61
360	AQP3	AK095363	3	-1.34
677793	SNORA2A	NR_002950	3	-1.28
5270	SERPINE2	AK225823	22	-1.16
9615	GDA	ENST00000489618	9	-1.95
64757	MARC1	AK225416	10	-1.73
1756	DMD	NM_004006	7	-1.49
6286	S100P	ENST00000513778	9	-2.27
5152	PDE9A	ENST00000460905	4	-1.12
5152	PDE9A	ENST00000398224	9	-1.01
5447	POR	NM_000941	5	-1.22
1756	DMD	NM_004007	7	-1.49
64784	CRTC3	NM_001042574	3	-1.11
100033431	SNORD116-20	NR_003334	14	-3.11
100033429	SNORD116-17	NR_003332	15	-3.25
5270	SERPINE2	NM_001136530	22	-1.16
3225	HOXC9	NM_006897	9	-1.14
2070	EYA4	NM_172103	14	-1.07
250	ALPP	NM_001632	4	-1.83
125144	C17orf76-AS1	NR_003043	4	-1.42
100033427	SNORD116-15	NR_003330	10	-3.26
100033424	SNORD116-12	NR_003327	4	-1.63
100033418	SNORD116-6	NR_003321	4	-2.39
100033439	SNORD116-27	NR_003341	5	-2.2
100033433	SNORD116-22	NR_003336	3	-1.49
100033426	SNORD116-14	NR_003329	15	-3.25
64784	CRTC3	NM_022769	3	-1.11
100033423	SNORD116-11	NR_003326	8	-1.7
100033420	SNORD116-8	NR_003323	3	-2.52
1756	DMD	NM_000109	7	-1.49
4211	MEIS1	ENST00000498705	3	-1.1
4211	MEIS1	ENST00000488550	11	-1.13
91461	PKDCC	ENST00000401498	5	-1.03
1933	EEF1B2	ENST00000482103	12	-1.06
5154	PDGFA	NM_002607	27	-1.07
5154	PDGFA	NM_033023	27	-1.07
54875	CNTLN	NM_017738	12	-1.34
23236	PLCB1	ENST00000487210	8	-1.33
26227	PHGDH	ENST00000462324	13	-1.79
26227	PHGDH	ENST00000496756	7	-1.99
26227	PHGDH	ENST00000493622	10	-1.8
2070	EYA4	NM_172105	13	-1.09
5738	PTGFRN	ENST00000496699	4	-1.68
1290	COL5A2	NM_000393	21	-1.47
100033821	SNORD116-29	NR_003360	6	-1.85
100033425	SNORD116-13	NR_003328	3	-1.6
445	ASS1	NM_000050	6	-1.97
54332	GDAP1	ENST00000524366	4	-1.03
54332	GDAP1	ENST00000520797	3	-1.05
83543	AIF1L	AK091912	14	-1.22
23236	PLCB1	AK127693	10	-1.35
5129	CDK18	AK126879	4	-1.06
7169	TPM2	AK223258	18	-1.46
100033416	SNORD116-4	NR_003319	3	-1.8
100033434	SNORD116-23	NR_003337	10	-2.15
5915	RARB	ENST00000462272	7	-1.05
5915	RARB	ENST00000480001	5	-1.03

## Sheet: Details
Chip type: Human Gene 1.0 ST
Taxon ID: 9606
ElDorado version: E26R1204
Positive delta: 0.51
Positive FDR (%): 5.5
Negative delta: -0.33
Negative FDR (%): 5.0
Region size (bp): 300
Significant probes per region: 1
Minimum coverage: 3
Upper fold change cutoff: 1.0
Lower fold change cutoff: -1.0
