# Supplementary material for: Targeting the SIN3A-PF1 interaction inhibits epithelial to mesenchymal transition and maintenance of a stem cell phenotype in triple negative breast cancer
Source: Oncotarget. 2015 Oct 9;6(33):34087–105. doi: 10.18632/oncotarget.6048 (PMC4741438; doi:10.18632/oncotarget.6048)
Supplement: Supplementary file 3 [file oncotarget-06-34087-s003.xlsx]

## Sheet: Table S4
Ingenuity Canonical Pathways	-log(p-value)	Ratio	Molecules
Glioblastoma Multiforme Signaling	4.36E00	6.06E-02	IGF1R,PLCB1,NF2,WNT5A,RHOB,CDKN2A,PIK3C2B,NF1,PDGFA,WNT10B
Regulation of the Epithelial-Mesenchymal Transition Pathway	3.61E00	5.21E-02	FGFR2,CDH2,WNT5A,PIK3C2B,FGF2,EGR1,FGFR4,TWIST1,FOXC2,WNT10B
cAMP-mediated signaling	3.54E00	4.87E-02	AKAP12,DUSP1,PDE8B,PDE3B,DUSP9,RGS2,ADRA2C,PDE4D,GNAL,NPR3,PDE9A
G-Protein Coupled Receptor Signaling	3.52E00	4.36E-02	PLCB1,DUSP1,PDE8B,PDE3B,DUSP9,RGS2,PIK3C2B,ADRA2C,PDE4D,GNAL,NPR3,PDE9A
tRNA Splicing	2.85E00	8.7E-02	PDE8B,PDE3B,PDE4D,PDE9A
Human Embryonic Stem Cell Pluripotency	2.54E00	4.46E-02	FGFR2,WNT5A,PIK3C2B,FGF2,FGFR4,PDGFA,WNT10B
Endothelin-1 Signaling	2.53E00	4.23E-02	FOS,PLCB1,PNPLA3,CASP9,PIK3C2B,PLA2G4A,GNAL,PTGS1
Axonal Guidance Signaling	2.51E00	2.97E-02	PLCB1,SRGAP3,WNT5A,PAPPA,ROBO1,SEMA6D,PIK3C2B,UNC5A,GNAL,ADAMTS1,SEMA3A,PDGFA,WNT10B,SEMA5A
Small Cell Lung Cancer Signaling	2.49E00	5.62E-02	CASP9,CDKN2B,PIK3C2B,TRAF4,RARB
Relaxin Signaling	2.49E00	4.32E-02	FOS,PDE8B,PDE3B,PIK3C2B,PDE4D,GNAL,PDE9A
Myc Mediated Apoptosis Signaling	2.05E00	6.67E-02	IGF1R,CDKN2A,CASP9,PIK3C2B
p53 Signaling	2E00	5.21E-02	PERP,SERPINE2,CDKN2A,PLAGL1,PIK3C2B
Glioma Signaling	1.96E00	4.46E-02	IGF1R,CDKN2A,CDKN2B,PIK3C2B,PDGFA
Ovarian Cancer Signaling	1.95E00	4.2E-02	CGA,WNT5A,CDKN2A,PIK3C2B,PTGS1,WNT10B
Cardiac β-adrenergic Signaling	1.92E00	3.8E-02	AKAP12,PDE8B,PDE3B,PDE4D,PDE9A,RYR2
Non-Small Cell Lung Cancer Signaling	1.88E00	5.06E-02	CDKN2A,CASP9,PIK3C2B,RARB
Synaptic Long Term Depression	1.85E00	3.75E-02	IGF1R,PLCB1,PNPLA3,PLA2G4A,GNAL,RYR2
Aryl Hydrocarbon Receptor Signaling	1.85E00	3.7E-02	FOS,GSTT1,ALDH5A1,NR2F1,CDKN2A,RARB
Clathrin-mediated Endocytosis Signaling	1.8E00	3.57E-02	STON2,MYO1E,PIK3C2B,ITGB8,FGF2,DAB2,PDGFA
Phenylalanine Degradation IV (Mammalian, via Side Chain)	1.8E00	5.13E-02	SLC27A2,SMOX
nNOS Signaling in Skeletal Muscle Cells	1.74E00	6.45E-02	DMD,RYR2
Sphingosine-1-phosphate Signaling	1.71E00	4.13E-02	PLCB1,RHOB,CASP9,PIK3C2B,PDGFA
Parkinson's Signaling	1.68E00	1.25E-01	GPR37,CASP9
CXCR4 Signaling	1.67E00	3.53E-02	FOS,PLCB1,RHOB,PIK3C2B,EGR1,GNAL
Molecular Mechanisms of Cancer	1.64E00	2.62E-02	FOS,PLCB1,WNT5A,RHOB,CDKN2A,CASP9,CDKN2B,PIK3C2B,NF1,GNAL
Role of Oct4 in Mammalian Embryonic Stem Cell Pluripotency	1.6E00	6.67E-02	FOXA1,IGF2BP1,NR2F1
Purine Nucleotides Degradation II (Aerobic)	1.59E00	5.71E-02	ADA,GDA
S-methyl-5'-thioadenosine Degradation II	1.55E00	1.67E-01	MTAP
Taurine Biosynthesis	1.55E00	1.11E-01	CSAD
Cysteine Biosynthesis/Homocysteine Degradation	1.55E00	1.25E-01	CBS/LOC102724560
Role of Macrophages, Fibroblasts and Endothelial Cells in Rheumatoid Arthritis	1.54E00	2.68E-02	FOS,PLCB1,WNT5A,ROR2,PIK3C2B,FGF2,TRAF4,PDGFA,WNT10B
Retinol Biosynthesis	1.53E00	5.17E-02	PNPLA3,LPL,RDH10
FGF Signaling	1.48E00	4.35E-02	FGFR2,PIK3C2B,FGF2,FGFR4
Wnt/β-catenin Signaling	1.47E00	3.43E-02	CDH2,WNT5A,CDKN2A,CDH5,RARB,WNT10B
UVA-Induced MAPK Signaling	1.4E00	4.21E-02	FOS,PLCB1,CASP9,PIK3C2B
Lymphotoxin β Receptor Signaling	1.4E00	4.92E-02	CASP9,PIK3C2B,TRAF4
L-carnitine Biosynthesis	1.38E00	7.69E-02	TMLHE
Thyronamine and Iodothyronamine Metabolism	1.38E00	7.69E-02	DIO2
Thyroid Hormone Metabolism I (via Deiodination)	1.38E00	7.69E-02	DIO2
4-aminobutyrate Degradation I	1.38E00	1E-01	ALDH5A1
Phospholipases	1.34E00	4.48E-02	PLCB1,PNPLA3,PLA2G4A
Triacylglycerol Degradation	1.32E00	6.25E-02	PNPLA3,LPL
IGF-1 Signaling	1.32E00	3.81E-02	FOS,IGF1R,CASP9,PIK3C2B
ERK/MAPK Signaling	1.3E00	2.88E-02	FOS,DUSP1,DUSP9,PIK3C2B,ELF3,PLA2G4A
Neuropathic Pain Signaling In Dorsal Horn Neurons	1.28E00	3.7E-02	FOS,PLCB1,GPR37,PIK3C2B
HGF Signaling	1.28E00	3.77E-02	FOS,CDKN2A,PIK3C2B,ELF3
Serine Biosynthesis	1.26E00	7.69E-02	PHGDH
Spermine and Spermidine Degradation I	1.26E00	7.14E-02	SMOX
1,25-dihydroxyvitamin D3 Biosynthesis	1.26E00	9.09E-02	POR
Melatonin Degradation II	1.26E00	8.33E-02	SMOX
Eicosanoid Signaling	1.25E00	3.7E-02	PNPLA3,PLA2G4A,PTGS1
Glutathione-mediated Detoxification	1.23E00	4.55E-02	GSTT1,ANPEP
Estrogen-Dependent Breast Cancer Signaling	1.23E00	4.11E-02	FOS,IGF1R,PIK3C2B
Pancreatic Adenocarcinoma Signaling	1.19E00	3.33E-02	CDKN2A,CASP9,CDKN2B,PIK3C2B
Role of p14/p19ARF in Tumor Suppression	1.18E00	6.25E-02	CDKN2A,PIK3C2B
Citrulline-Nitric Oxide Cycle	1.17E00	6.25E-02	ASS1
Glutamate Degradation III (via 4-aminobutyrate)	1.17E00	8.33E-02	ALDH5A1
Macropinocytosis Signaling	1.15E00	3.95E-02	PIK3C2B,ITGB8,PDGFA
Growth Hormone Signaling	1.14E00	3.95E-02	FOS,IGF1R,PIK3C2B
Glucocorticoid Receptor Signaling	1.12E00	2.38E-02	FOS,AR,DUSP1,SGK1,SLPI,BAG1,PIK3C2B
Arginine Biosynthesis IV	1.09E00	4.17E-02	ASS1
Superpathway of Serine and Glycine Biosynthesis I	1.09E00	5.56E-02	PHGDH
Urea Cycle	1.09E00	5E-02	ASS1
Adenine and Adenosine Salvage III	1.09E00	6.25E-02	ADA
PTEN Signaling	1.08E00	3.01E-02	IGF1R,FGFR2,CASP9,FGFR4
Sperm Motility	1.07E00	2.82E-02	PLCB1,PNPLA3,PDE4D,PLA2G4A
Protein Kinase A Signaling	1.05E00	2.24E-02	PLCB1,AKAP12,DUSP1,PDE8B,PDE3B,DUSP9,PDE4D,PDE9A,RYR2
Leptin Signaling in Obesity	1.05E00	3.57E-02	PLCB1,PDE3B,PIK3C2B
Atherosclerosis Signaling	1.04E00	2.92E-02	PNPLA3,LPL,PDGFA,PLA2G4A
HER-2 Signaling in Breast Cancer	1.04E00	3.75E-02	CASP9,PIK3C2B,ITGB8
VEGF Family Ligand-Receptor Interactions	1.04E00	3.57E-02	FOS,PIK3C2B,PLA2G4A
LPS/IL-1 Mediated Inhibition of RXR Function	1.04E00	2.49E-02	GSTT1,SLC27A2,ALDH5A1,HS6ST2,SMOX,UST
P2Y Purigenic Receptor Signaling Pathway	1.03E00	2.84E-02	FOS,PLCB1,PIK3C2B,P2RY6
PDGF Signaling	1.03E00	3.53E-02	FOS,PIK3C2B,PDGFA
Purine Ribonucleosides Degradation to Ribose-1-phosphate	1.03E00	5.26E-02	ADA
Cardiac Hypertrophy Signaling	1.01E00	2.43E-02	IGF1R,PLCB1,RHOB,PIK3C2B,ADRA2C,GNAL
VDR/RXR Activation	1.01E00	3.7E-02	HOXA10,HR,PDGFA
RhoGDI Signaling	1.01E00	2.51E-02	CDH2,RHOB,ARHGAP8/PRR5-ARHGAP8,GNAL,CDH5
RAR Activation	1E00	2.63E-02	FOS,DUSP1,NR2F1,RDH10,RARB
Docosahexaenoic Acid (DHA) Signaling	9.83E-01	4.08E-02	CASP9,PIK3C2B
Netrin Signaling	9.83E-01	3.51E-02	UNC5A,RYR2
Signaling by Rho Family GTPases	9.73E-01	2.36E-02	FOS,CDH2,RHOB,PIK3C2B,GNAL,CDH5
Tryptophan Degradation to 2-amino-3-carboxymuconate Semialdehyde	9.7E-01	5.56E-02	KYNU
Cellular Effects of Sildenafil (Viagra)	9.64E-01	2.68E-02	PLCB1,GPR37,PDE3B,PDE4D
Prostate Cancer Signaling	9.52E-01	3.03E-02	AR,CASP9,PIK3C2B
TGF-β Signaling	9.52E-01	3.37E-02	FOS,HOXC9,INHBB
MIF Regulation of Innate Immunity	9.47E-01	4E-02	FOS,PLA2G4A
Melanoma Signaling	9.3E-01	4.35E-02	CDKN2A,PIK3C2B
TR/RXR Activation	9.29E-01	3.12E-02	PDE3B,PIK3C2B,DIO2
Prostanoid Biosynthesis	9.22E-01	6.67E-02	PTGS1
Dermatan Sulfate Biosynthesis (Late Stages)	9.13E-01	4.17E-02	HS6ST2,UST
ILK Signaling	9.06E-01	2.58E-02	FOS,DSP,RHOB,PIK3C2B,ITGB8
Colorectal Cancer Metastasis Signaling	8.97E-01	2.29E-02	FOS,WNT5A,RHOB,CASP9,PIK3C2B,WNT10B
Ketolysis	8.79E-01	5.26E-02	OXCT1
mTOR Signaling	8.78E-01	2.37E-02	RHOB,ARHGAP8/PRR5-ARHGAP8,DDIT4,PIK3C2B,PRR5
Hepatic Fibrosis / Hepatic Stellate Cell Activation	8.78E-01	2.74E-02	IGF1R,FGFR2,FGF2,PDGFA
Chondroitin Sulfate Biosynthesis (Late Stages)	8.65E-01	3.64E-02	HS6ST2,UST
TNFR1 Signaling	8.5E-01	3.85E-02	FOS,CASP9
HMGB1 Signaling	8.45E-01	3.03E-02	FOS,RHOB,PIK3C2B
PPAR Signaling	8.35E-01	2.86E-02	FOS,NR2F1,PDGFA
Antioxidant Action of Vitamin C	8.16E-01	2.78E-02	PLCB1,PNPLA3,PLA2G4A
Gαq Signaling	8.08E-01	2.37E-02	PLCB1,RHOB,RGS2,PIK3C2B
Heparan Sulfate Biosynthesis (Late Stages)	8.07E-01	3.23E-02	HS6ST2,UST
Oleate Biosynthesis II (Animals)	8.06E-01	5.56E-02	SCD
NAD Phosphorylation and Dephosphorylation	8.06E-01	5.26E-02	ACPP
Guanosine Nucleotides Degradation III	8.06E-01	4.55E-02	GDA
CD27 Signaling in Lymphocytes	7.94E-01	3.51E-02	FOS,CASP9
Semaphorin Signaling in Neurons	7.81E-01	3.85E-02	RHOB,SEMA3A
Endometrial Cancer Signaling	7.81E-01	3.51E-02	CASP9,PIK3C2B
Aldosterone Signaling in Epithelial Cells	7.79E-01	2.38E-02	PLCB1,DUSP1,SGK1,PIK3C2B
Fatty Acid Activation	7.74E-01	5.26E-02	SLC27A2
Cholecystokinin/Gastrin-mediated Signaling	7.7E-01	2.83E-02	FOS,PLCB1,RHOB
Nitric Oxide Signaling in the Cardiovascular System	7.7E-01	2.4E-02	PDE3B,PIK3C2B,RYR2
UVB-Induced MAPK Signaling	7.68E-01	3.64E-02	FOS,PIK3C2B
IL-2 Signaling	7.68E-01	3.45E-02	FOS,PIK3C2B
Rac Signaling	7.53E-01	2.46E-02	PIK3C2B,MCF2L,IQGAP2
Tec Kinase Signaling	7.51E-01	2.2E-02	FOS,RHOB,PIK3C2B,GNAL
NAD biosynthesis II (from tryptophan)	7.45E-01	2.94E-02	KYNU
Superpathway of Citrulline Metabolism	7.45E-01	2.63E-02	ASS1
Fatty Acid α-oxidation	7.45E-01	4.76E-02	TMLHE
Thrombopoietin Signaling	7.43E-01	3.17E-02	FOS,PIK3C2B
Chondroitin Sulfate Biosynthesis	7.43E-01	2.78E-02	HS6ST2,UST
Toll-like Receptor Signaling	7.31E-01	3.23E-02	FOS,TRAF4
EGF Signaling	7.31E-01	3.23E-02	FOS,PIK3C2B
Dermatan Sulfate Biosynthesis	7.19E-01	2.74E-02	HS6ST2,UST
The Visual Cycle	7.18E-01	3.57E-02	RDH10
Adenosine Nucleotides Degradation II	7.18E-01	3.85E-02	ADA
Role of Osteoblasts, Osteoclasts and Chondrocytes in Rheumatoid Arthritis	7.08E-01	2.08E-02	FOS,WNT5A,CASP9,PIK3C2B,WNT10B
Glioma Invasiveness Signaling	7.08E-01	3.28E-02	RHOB,PIK3C2B
Heparan Sulfate Biosynthesis	7.08E-01	2.67E-02	HS6ST2,UST
Glutamate Receptor Signaling	6.96E-01	2.82E-02	SLC1A1,SLC1A3
Granzyme B Signaling	6.93E-01	6.25E-02	CASP9
Mismatch Repair in Eukaryotes	6.93E-01	4.17E-02	SLC19A1
γ-glutamyl Cycle	6.93E-01	3.45E-02	ANPEP
Role of NANOG in Mammalian Embryonic Stem Cell Pluripotency	6.88E-01	2.59E-02	WNT5A,PIK3C2B,WNT10B
Role of Tissue Factor in Cancer	6.88E-01	2.59E-02	PLCB1,PIK3C2B,EGR1
Huntington's Disease Signaling	6.87E-01	2.06E-02	IGF1R,PLCB1,SGK1,CASP9,PIK3C2B
NF-κB Signaling	6.87E-01	2.3E-02	IGF1R,FGFR2,PIK3C2B,FGFR4
Superpathway of Melatonin Degradation	6.85E-01	2.47E-02	POR,SMOX
Glutathione Redox Reactions I	6.7E-01	4.17E-02	GSTT1
γ-linolenate Biosynthesis II (Animals)	6.7E-01	4.17E-02	SLC27A2
Mitochondrial L-carnitine Shuttle Pathway	6.7E-01	4.55E-02	SLC27A2
Putrescine Degradation III	6.7E-01	3.33E-02	SMOX
Cysteine Biosynthesis III (mammalia)	6.7E-01	3.33E-02	CBS/LOC102724560
Cell Cycle: G1/S Checkpoint Regulation	6.64E-01	2.99E-02	CDKN2A,CDKN2B
Xenobiotic Metabolism Signaling	6.62E-01	2E-02	GSTT1,ALDH5A1,PIK3C2B,HS6ST2,SMOX,UST
CCR3 Signaling in Eosinophils	6.58E-01	2.34E-02	PLCB1,PIK3C2B,PLA2G4A
Role of NFAT in Regulation of the Immune Response	6.57E-01	2.01E-02	FOS,PLCB1,PIK3C2B,GNAL
CD40 Signaling	6.54E-01	2.86E-02	FOS,PIK3C2B
Tryptophan Degradation X (Mammalian, via Tryptamine)	6.48E-01	3.45E-02	SMOX
Endoplasmic Reticulum Stress Pathway	6.48E-01	5.56E-02	CASP9
ERK5 Signaling	6.44E-01	3.03E-02	FOS,SGK1
14-3-3-mediated Signaling	6.44E-01	2.48E-02	FOS,PLCB1,PIK3C2B
Gα12/13 Signaling	6.37E-01	2.36E-02	CDH2,PIK3C2B,CDH5
Angiopoietin Signaling	6.34E-01	2.7E-02	CASP9,PIK3C2B
Role of PI3K/AKT Signaling in the Pathogenesis of Influenza	6.34E-01	2.7E-02	CASP9,PIK3C2B
Pyridoxal 5'-phosphate Salvage Pathway	6.34E-01	2.67E-02	SGK1,CDK18
Erythropoietin Signaling	6.15E-01	2.56E-02	FOS,PIK3C2B
Retinoic acid Mediated Apoptosis Signaling	6.15E-01	2.78E-02	CASP9,RARB
Role of MAPK Signaling in the Pathogenesis of Influenza	6.15E-01	2.86E-02	PNPLA3,PLA2G4A
JAK/Stat Signaling	6.15E-01	2.86E-02	FOS,PIK3C2B
Production of Nitric Oxide and Reactive Oxygen Species in Macrophages	6.12E-01	1.9E-02	FOS,HOXA10,RHOB,PIK3C2B
GDNF Family Ligand-Receptor Interactions	6.06E-01	2.74E-02	FOS,PIK3C2B
Neurotrophin/TRK Signaling	6.06E-01	2.63E-02	FOS,PIK3C2B
Chemokine Signaling	5.97E-01	2.74E-02	FOS,PLCB1
Tryptophan Degradation III (Eukaryotic)	5.9E-01	2.08E-02	KYNU
Renal Cell Carcinoma Signaling	5.88E-01	2.7E-02	FOS,PIK3C2B
IL-3 Signaling	5.79E-01	2.7E-02	FOS,PIK3C2B
Superpathway of Inositol Phosphate Compounds	5.75E-01	1.74E-02	PLCB1,DUSP1,EYA4,PIK3C2B
Basal Cell Carcinoma Signaling	5.71E-01	2.67E-02	WNT5A,WNT10B
LPS-stimulated MAPK Signaling	5.62E-01	2.44E-02	FOS,PIK3C2B
Prolactin Signaling	5.62E-01	2.5E-02	FOS,PIK3C2B
GNRH Signaling	5.59E-01	1.97E-02	FOS,PLCB1,EGR1
NAD Salvage Pathway II	5.56E-01	3.12E-02	ACPP
eNOS Signaling	5.53E-01	1.97E-02	CASP9,PIK3C2B,AQP3
Thrombin Signaling	5.5E-01	1.92E-02	PLCB1,RHOB,PIK3C2B,GNAL
Insulin Receptor Signaling	5.47E-01	2.11E-02	SGK1,PDE3B,PIK3C2B
Tumoricidal Function of Hepatic Natural Killer Cells	5.4E-01	4.17E-02	CASP9
Role of JAK1, JAK2 and TYK2 in Interferon Signaling	5.4E-01	3.7E-02	CGA
Dopamine Degradation	5.4E-01	2.63E-02	SMOX
IL-17A Signaling in Gastric Cells	5.25E-01	4E-02	FOS
D-myo-inositol-5-phosphate Metabolism	5.19E-01	1.89E-02	PLCB1,DUSP1,EYA4
Regulation of IL-2 Expression in Activated and Anergic T Lymphocytes	5.16E-01	2.25E-02	FOS,TOB1
Role of Wnt/GSK-3β Signaling in the Pathogenesis of Influenza	5.16E-01	2.44E-02	WNT5A,WNT10B
Antiproliferative Role of TOB in T Cell Signaling	5.11E-01	3.85E-02	TOB1
Bupropion Degradation	5.11E-01	3.03E-02	POR
Ceramide Signaling	5.08E-01	2.25E-02	FOS,PIK3C2B
Cyclins and Cell Cycle Regulation	5.08E-01	2.22E-02	CDKN2A,CDKN2B
D-myo-inositol (1,4,5)-Trisphosphate Biosynthesis	4.98E-01	2.63E-02	PLCB1
Acetone Degradation I (to Methylglyoxal)	4.98E-01	2.78E-02	POR
TNFR2 Signaling	4.85E-01	3.03E-02	FOS
ErbB Signaling	4.74E-01	2.3E-02	FOS,PIK3C2B
Salvage Pathways of Pyrimidine Ribonucleotides	4.74E-01	1.94E-02	SGK1,CDK18
FXR/RXR Activation	4.67E-01	1.98E-02	FOXA1,FGFR4
Fatty Acid β-oxidation I	4.61E-01	2.22E-02	SLC27A2
Superpathway of Methionine Degradation	4.61E-01	1.56E-02	CBS/LOC102724560
FAK Signaling	4.6E-01	1.96E-02	TNS1,PIK3C2B
RANK Signaling in Osteoclasts	4.6E-01	2.11E-02	FOS,PIK3C2B
3-phosphoinositide Biosynthesis	4.57E-01	1.69E-02	DUSP1,EYA4,PIK3C2B
CDK5 Signaling	4.54E-01	2.11E-02	EGR1,GNAL
PAK Signaling	4.54E-01	1.89E-02	PIK3C2B,PDGFA
Actin Cytoskeleton Signaling	4.5E-01	1.67E-02	PIK3C2B,IQGAP2,FGF2,PDGFA
4-1BB Signaling in T Lymphocytes	4.49E-01	2.78E-02	TNFSF9
Virus Entry via Endocytic Pathways	4.48E-01	2.02E-02	PIK3C2B,ITGB8
Bladder Cancer Signaling	4.48E-01	2.17E-02	CDKN2A,FGF2
Crosstalk between Dendritic Cells and Natural Killer Cells	4.42E-01	2.08E-02	KLRC4-KLRK1/KLRK1,FSCN1
Retinoate Biosynthesis I	4.38E-01	2.7E-02	RDH10
Thyroid Hormone Metabolism II (via Conjugation and/or Degradation)	4.38E-01	1.89E-02	DIO2
TWEAK Signaling	4.28E-01	2.63E-02	CASP9
MIF-mediated Glucocorticoid Regulation	4.28E-01	2.38E-02	PLA2G4A
Serotonin Receptor Signaling	4.28E-01	2.17E-02	SMOX
Germ Cell-Sertoli Cell Junction Signaling	4.25E-01	1.82E-02	CDH2,RHOB,PIK3C2B
IL-1 Signaling	4.24E-01	1.83E-02	FOS,GNAL
Chronic Myeloid Leukemia Signaling	4.18E-01	1.9E-02	CDKN2A,PIK3C2B
IL-9 Signaling	4.18E-01	2.5E-02	PIK3C2B
G Protein Signaling Mediated by Tubby	4.18E-01	2.33E-02	PLCB1
Systemic Lupus Erythematosus Signaling	4.17E-01	1.6E-02	FOS,SNRPN,PIK3C2B,RNU5D-1
IL-17A Signaling in Fibroblasts	4.08E-01	2.5E-02	FOS
Stearate Biosynthesis I (Animals)	4.08E-01	2.04E-02	SLC27A2
T Cell Receptor Signaling	4.02E-01	1.83E-02	FOS,PIK3C2B
Noradrenaline and Adrenaline Degradation	3.98E-01	1.89E-02	SMOX
Amyotrophic Lateral Sclerosis Signaling	3.91E-01	1.69E-02	CASP9,PIK3C2B
Paxillin Signaling	3.81E-01	1.79E-02	PIK3C2B,ITGB8
Telomerase Signaling	3.81E-01	1.92E-02	PIK3C2B,ELF3
April Mediated Signaling	3.81E-01	2.33E-02	FOS
Estrogen Biosynthesis	3.81E-01	2.04E-02	POR
Notch Signaling	3.81E-01	2.33E-02	DLL3
Role of PKR in Interferon Induction and Antiviral Response	3.64E-01	2.17E-02	CASP9
B Cell Activating Factor Signaling	3.64E-01	2.22E-02	FOS
Transcriptional Regulatory Network in Embryonic Stem Cells	3.64E-01	2.5E-02	MEIS1
FcγRIIB Signaling in B Lymphocytes	3.56E-01	1.69E-02	PIK3C2B
NGF Signaling	3.51E-01	1.68E-02	PIK3C2B,TRAF4
CREB Signaling in Neurons	3.49E-01	1.46E-02	PLCB1,PIK3C2B,GNAL
UVC-Induced MAPK Signaling	3.48E-01	2.38E-02	FOS
PPARα/RXRα Activation	3.46E-01	1.55E-02	PLCB1,NR2F1,LPL
Fc Epsilon RI Signaling	3.42E-01	1.71E-02	PIK3C2B,PLA2G4A
fMLP Signaling in Neutrophils	3.42E-01	1.54E-02	PLCB1,PIK3C2B
Renin-Angiotensin Signaling	3.42E-01	1.59E-02	FOS,PIK3C2B
Dendritic Cell Maturation	3.39E-01	1.44E-02	PLCB1,PIK3C2B,FSCN1
Natural Killer Cell Signaling	3.38E-01	1.71E-02	KLRC4-KLRK1/KLRK1,PIK3C2B
iNOS Signaling	3.33E-01	1.89E-02	FOS
Cell Cycle: G2/M DNA Damage Checkpoint Regulation	3.33E-01	2.04E-02	CDKN2A
NRF2-mediated Oxidative Stress Response	3.32E-01	1.56E-02	FOS,GSTT1,PIK3C2B
Calcium Signaling	3.32E-01	1.41E-02	TNNC1,TPM2,RYR2
Androgen Signaling	3.29E-01	1.38E-02	AR,GNAL
Gαs Signaling	3.29E-01	1.61E-02	RGS2,RYR2
MSP-RON Signaling Pathway	3.26E-01	2E-02	PIK3C2B
Role of NFAT in Cardiac Hypertrophy	3.25E-01	1.44E-02	IGF1R,PLCB1,PIK3C2B
Autoimmune Thyroid Disease Signaling	3.13E-01	1.64E-02	CGA
GABA Receptor Signaling	3.13E-01	1.79E-02	ALDH5A1
CD28 Signaling in T Helper Cells	3.13E-01	1.52E-02	FOS,PIK3C2B
Type II Diabetes Mellitus Signaling	3.13E-01	1.24E-02	SLC27A2,PIK3C2B
Hereditary Breast Cancer Signaling	3.13E-01	1.56E-02	SLC19A1,PIK3C2B
PKCθ Signaling in T Lymphocytes	3.13E-01	1.4E-02	FOS,PIK3C2B
IL-6 Signaling	3.13E-01	1.61E-02	FOS,PIK3C2B
IL-8 Signaling	3.09E-01	1.44E-02	FOS,RHOB,PIK3C2B
RhoA Signaling	3.09E-01	1.67E-02	IGF1R,ARHGAP8/PRR5-ARHGAP8
Ephrin A Signaling	3.07E-01	1.92E-02	PIK3C2B
p38 MAPK Signaling	3.05E-01	1.69E-02	DUSP1,PLA2G4A
p70S6K Signaling	2.97E-01	1.54E-02	PLCB1,PIK3C2B
LXR/RXR Activation	2.93E-01	1.47E-02	SCD,LPL
D-myo-inositol (1,4,5,6)-Tetrakisphosphate Biosynthesis	2.93E-01	1.41E-02	DUSP1,EYA4
D-myo-inositol (3,4,5,6)-tetrakisphosphate Biosynthesis	2.93E-01	1.41E-02	DUSP1,EYA4
Gαi Signaling	2.89E-01	1.49E-02	ADRA2C,NPR3
CNTF Signaling	2.83E-01	1.82E-02	PIK3C2B
Primary Immunodeficiency Signaling	2.83E-01	1.61E-02	ADA
Nicotine Degradation III	2.83E-01	1.37E-02	POR
Integrin Signaling	2.79E-01	1.44E-02	RHOB,PIK3C2B,ITGB8
Leukocyte Extravasation Signaling	2.77E-01	1.45E-02	ARHGAP8/PRR5-ARHGAP8,PIK3C2B,CDH5
Role of IL-17A in Arthritis	2.72E-01	1.59E-02	PIK3C2B
PI3K Signaling in B Lymphocytes	2.68E-01	1.43E-02	FOS,PLCB1
Role of CHK Proteins in Cell Cycle Checkpoint Control	2.66E-01	1.75E-02	SLC19A1
Nur77 Signaling in T Lymphocytes	2.66E-01	1.59E-02	CASP9
Melatonin Degradation I	2.66E-01	1.52E-02	POR
Actin Nucleation by ARP-WASP Complex	2.61E-01	1.52E-02	RHOB
ErbB2-ErbB3 Signaling	2.56E-01	1.67E-02	PIK3C2B
Death Receptor Signaling	2.51E-01	1.56E-02	CASP9
IL-12 Signaling and Production in Macrophages	2.49E-01	1.28E-02	FOS,PIK3C2B
AMPK Signaling	2.49E-01	1.18E-02	PIK3C2B,ADRA2C
Induction of Apoptosis by HIV1	2.47E-01	1.54E-02	CASP9
Role of BRCA1 in DNA Damage Response	2.42E-01	1.54E-02	SLC19A1
ErbB4 Signaling	2.42E-01	1.49E-02	PIK3C2B
IL-15 Signaling	2.37E-01	1.49E-02	PIK3C2B
Nicotine Degradation II	2.37E-01	1.18E-02	POR
Serotonin Degradation	2.37E-01	1.28E-02	SMOX
3-phosphoinositide Degradation	2.36E-01	1.25E-02	DUSP1,EYA4
Role of JAK1 and JAK3 in γc Cytokine Signaling	2.33E-01	1.49E-02	PIK3C2B
GM-CSF Signaling	2.29E-01	1.47E-02	PIK3C2B
Antiproliferative Role of Somatostatin Receptor 2	2.24E-01	1.39E-02	PIK3C2B
IL-17A Signaling in Airway Cells	2.24E-01	1.37E-02	PIK3C2B
PXR/RXR Activation	2.12E-01	1.15E-02	SCD
IL-10 Signaling	2.08E-01	1.28E-02	FOS
CCR5 Signaling in Macrophages	2.01E-01	1.04E-02	FOS
Melatonin Signaling	2.01E-01	1.28E-02	PLCB1
PEDF Signaling	1.97E-01	1.28E-02	PIK3C2B
