# Supplementary material for: Targeting the SIN3A-PF1 interaction inhibits epithelial to mesenchymal transition and maintenance of a stem cell phenotype in triple negative breast cancer
Source: Oncotarget. 2015 Oct 9;6(33):34087–105. doi: 10.18632/oncotarget.6048 (PMC4741438; doi:10.18632/oncotarget.6048)
Supplement: Supplementary file 4 [file oncotarget-06-34087-s004.xlsx]

## Sheet: Sheet0
Categories	Diseases or Functions Annotation	p-Value	Predicted Activation State	Activation z-score	Notes	Molecules
Skeletal and Muscular System Development and Function	fusion of bone	8.33E-17				DLL3,FGFR2,FOXC2,HOXA3,HOXA5,HOXA6,HOXA7,HOXA9,HOXB6,HOXB7,HOXC5,HOXC6,PDGFA,RARB,ROR2,SEMA3A,SULF2,TRAF4,WNT5A
Skeletal and Muscular System Development and Function	morphology of axial skeleton	1.46E-14	Increased	2.000	bias	DLL3,FGFR2,FOXC2,HOXA10,HOXA3,HOXA5,HOXA6,HOXA9,HOXB6,HOXC11,HOXC13,HOXC4,HOXC5,PKDCC,PLAGL1,RARB,ROR2,SEMA3A,SULF2,TBX3,TFAP2A,TRAF4,WNT5A
Skeletal and Muscular System Development and Function	fusion of rib	3.62E-14				DLL3,FOXC2,HOXA5,HOXA6,HOXA7,HOXA9,HOXB6,HOXB7,HOXC5,HOXC6,ROR2,SEMA3A,TRAF4,WNT5A
Embryonic Development, Organismal Development	development of body axis	4.60E-14		-0.460		CBS,CDH5,CDKN2A,COL5A2,EGR1,FGF2,FGFR2,FOS,FOXC2,FOXP2,HOXA10,HOXA3,HOXA5,HOXA6,HOXA7,HOXA9,HOXB6,HOXB7,HOXC11,HOXC13,HOXC4,HOXC5,HOXC6,HS6ST2,INHBB,MEIS1,NF1,NF2,NR4A3,PCSK6,POR,RARB,RDH10,SCD,SEMA5A,SLC1A3,STRA6,TBX3,TFAP2A,TRAF4,TWIST1,WNT5A
Connective Tissue Development and Function, Embryonic Development, Organ Development, Organ Morphology, Organismal Development, Skeletal and Muscular System Development and Function, Tissue Development	abnormal morphology of bone	7.19E-13	Increased	2.000	bias	DLL3,EYA4,FGFR2,FOS,FOXC2,HOXA10,HOXA3,HOXA5,HOXA6,HOXA9,HOXB6,HOXC11,HOXC4,HOXC5,HOXC6,IGF1R,NPR3,PCSK6,PKDCC,PLAGL1,RARB,ROR2,SEMA3A,SULF2,TBX3,TFAP2A,TRAF4,TWIST1,WNT5A
Cellular Growth and Proliferation	proliferation of cells	1.72E-12	Decreased	-2.236		ACPP,ADA,ADAMTS1,AKAP12,ANPEP,AR,BAG1,CASP9,CBS,CD24,CDH2,CDH5,CDKN2A,CDKN2B,CGA,DAB2,DSP,DUSP1,DUSP9,EEF1B2,EGR1,ELF3,ENG,EPGN,FA2H,FBLN1,FBLN5,FGF2,FGFR2,FGFR4,FGL1,FOS,FOXA1,FOXC2,FOXP2,FSCN1,GDF15,GJC1,GLP2R,HIST1H2BH/HIST1H2BO,HOXA10,HOXA3,HOXA5,HOXA7,HOXA9,HOXB7,HOXC10,HOXC6,HOXC9,HR,HS6ST2,IGF1R,IGF2BP1,INHBB,IQGAP2,ITGB8,KLRC4-KLRK1/KLRK1,KRT17,MAP7,MCAM,MCF2L,MEIS1,MSI2,MTAP,NEURL,NF1,NF…
Organismal Survival	organismal death	3.63E-12	Increased	8.765	bias	ADA,ADAMTS1,ADRA2C,AKAP12,ALDH5A1,ALPP,AR,ASS1,BAG1,CASP9,CBS,CD24,CDH2,CDH5,CDKN2A,CDKN2B,COL5A2,CSAD,DAB2,DLL3,DMD,DSP,DUSP1,DUSP9,EEF1A2,ENG,EYA4,FBLN1,FGF2,FGFR2,FGFR4,FOS,FOXC2,FOXP2,FSCN1,GJC1,GLP2R,GNAL,HOXA3,HOXA5,HOXA7,HOXA9,HOXC13,HOXC4,IGF1R,INHBB,IQGAP2,ITGB8,LPL,MTAP,NF1,NF2,NPR3,NR2F1,NR4A3,PAPPA,PCSK6,PDCD4,PDE4D,PDGFA,PERP,PHGDH,PKDCC,PLAGL1,PLCB1,POR,PTGS1,RARB,RDH10,ROBO1,ROR2,R…
Connective Tissue Development and Function, Embryonic Development, Organ Development, Organ Morphology, Organismal Development, Skeletal and Muscular System Development and Function, Tissue Development	morphology of bone	4.49E-12	Increased	2.953	bias	DLL3,EGR1,EYA4,FGF2,FGFR2,FOS,FOXC2,HOXA10,HOXA3,HOXA5,HOXA6,HOXA9,HOXB6,HOXC11,HOXC4,HOXC5,HOXC6,IGF1R,NPR3,PCSK6,PKDCC,PLAGL1,RARB,ROR2,RYR2,SEMA3A,SULF2,TBX3,TFAP2A,TRAF4,TWIST1,WNT5A
Cancer	Cancer	5.07E-12		0.224		ACPP,ADA,ADAMTS1,ADARB2,ADRA2C,AKAP12,ALDH5A1,ALPP,ANKRD32,ANPEP,AQP3,AR,ARHGAP8/PRR5-ARHGAP8,ASS1,BAG1,CASP9,CBS,CD109,CD24,CDH2,CDH5,CDKN2A,CDKN2B,CGA,CNTLN,COBL,COL5A2,CRISPLD1,CRTC3,DAB2,DDIT4,DEPDC7,DIO2,DIXDC1,DLL3,DMD,DSP,DUSP1,DUSP9,EEF1A2,EEF1B2,EGR1,ENG,EYA4,FA2H,FAM83H,FBLN1,FBLN5,FGF2,FGFR2,FGFR4,FGL1,FHDC1,FKBP10,FOS,FOXA1,FOXC2,FOXP2,FSCN1,GDAP1,GDF15,GLP2R,GLT8D2,GRAMD1B,GSTT1,GYPC…
Skeletal and Muscular System Development and Function	morphology of skeleton	9.99E-12	Increased	2.201	bias	DLL3,FGFR2,FOXC2,HOXA10,HOXA3,HOXA5,HOXA6,HOXA9,HOXB6,HOXC11,HOXC13,HOXC4,HOXC5,HOXC6,NPR3,PKDCC,PLAGL1,RARB,ROR2,SEMA3A,SULF2,TBX3,TFAP2A,TRAF4,WNT5A
Connective Tissue Development and Function, Embryonic Development, Nervous System Development and Function, Organ Development, Organ Morphology, Organismal Development, Skeletal and Muscular System Development and Function, Tissue Development	morphology of vertebral column	2.46E-11				DLL3,FOXC2,HOXA10,HOXA3,HOXA5,HOXA6,HOXA9,HOXB6,HOXC11,HOXC4,PKDCC,PLAGL1,RARB,ROR2,SULF2,TRAF4,WNT5A
Cancer	epithelial neoplasia	2.67E-11		0.976		ACPP,ADAMTS1,ADRA2C,AKAP12,ALDH5A1,ALPP,ANKRD32,ANPEP,AQP3,AR,ASS1,BAG1,CBS,CD109,CD24,CDH2,CDH5,CDKN2A,CDKN2B,CGA,CNTLN,COBL,COL5A2,CRISPLD1,CRTC3,DAB2,DDIT4,DEPDC7,DIO2,DIXDC1,DLL3,DMD,DSP,DUSP1,DUSP9,EEF1A2,EEF1B2,EGR1,ENG,FA2H,FAM83H,FBLN1,FBLN5,FGF2,FGFR2,FGFR4,FGL1,FHDC1,FKBP10,FOS,FOXA1,FOXC2,FOXP2,FSCN1,GDAP1,GDF15,GLP2R,GLT8D2,GRAMD1B,GSTT1,GYPC,HIST1H3A (includes others),HIST1H4A (inclu…
Organ Morphology, Skeletal and Muscular System Development and Function	quantity of rib	2.82E-11		-0.230		DLL3,FOXC2,HOXA10,HOXA5,HOXA6,HOXA9,HOXB6,HOXB7,HOXC11,HOXC4,HOXC5,HOXC6
Cardiovascular Disease	Heart Disease	4.09E-11	Increased	3.461	bias	ADA,ADARB2,ADRA2C,ALDH5A1,AR,COL5A2,DMD,DSC2,DSP,DUSP1,EEF1A2,ENG,EYA4,FBLN1,FGF2,FOS,FOXC2,HOXA3,IGF1R,LPL,MARC1,MCF2L,MEIS1,NF1,NNMT,NPR3,OLR1,PAPPA,PCSK6,PDE3B,PDE4D,PDGFA,PLA2G4A,PON2,PTGS1,RARB,RDH10,ROR2,RYR2,SCD,SEMA3A,SH3PXD2B,SLC19A1,SLC1A3,TBX3,TFAP2A,TNNC1
Tissue Morphology	abnormal morphology of sternebrae	4.61E-11				FGFR2,HOXA10,HOXA5,HOXA6,HOXA9,HOXB6,HOXB7,HOXC4,HOXC6,SULF2
Cell Death and Survival	necrosis	5.76E-11		1.344		ADA,ADAMTS1,AKAP12,ANPEP,AR,ASS1,BAG1,CASP9,CBS,CD24,CDH2,CDH5,CDKN2A,DAB2,DDIT4,DMD,DSP,DUSP1,DUSP9,EEF1A2,EGR1,ENG,EYA4,FBLN1,FGF2,FGFR2,FGFR4,FOS,GDA,GDF15,GLP2R,GNAL,GPR37,HOXA3,HOXA5,HOXA7,HOXA9,HOXC6,IGF1R,IGF2BP1,IL17RB,IQGAP2,KLRC4-KLRK1/KLRK1,MCF2L,MEIS1,NDUFAF1,NF1,NF2,NR2F1,NR4A3,OLR1,PCSK9,PDCD4,PERP,PLA2G4A,PLAGL1,PLCB1,PON2,PTGS1,RARB,RDH10,RHOB,RYR2,S100P,SCD,SEMA3A,SERPINE2,SERPIN…
Cellular Movement	cell movement	1.12E-10	Decreased	-2.781	bias	ADA,ADAMTS1,ALPP,ANPEP,AQP3,AR,ARHGAP8/PRR5-ARHGAP8,BAG1,CD24,CDH2,CDH5,CDKN2A,CGA,DAB2,DUSP1,EEF1A2,EGR1,ELF3,ENG,FBLN5,FGF2,FGFR2,FGFR4,FOS,FOXA1,FOXC2,FSCN1,GDF15,HOXA7,HOXA9,HOXC9,IGF1R,IGF2BP1,IL17RB,ITGB8,KLRC4-KLRK1/KLRK1,LYPD3,MCAM,MCF2L,MTAP,NEURL,NF1,NF2,NR2F1,OLR1,PAPPA,PCSK6,PDCD4,PDE4D,PDGFA,PIK3C2B,PLA2G4A,PON2,RHOB,ROBO1,ROR2,S100P,SEMA3A,SEMA5A,SEMA6D,SERPINE2,SH3PXD2B,SLC1A3,SLPI…
Cancer	carcinoma	1.26E-10		0.465		ACPP,ADAMTS1,ADRA2C,ALDH5A1,ALPP,ANKRD32,ANPEP,AQP3,AR,ASS1,BAG1,CBS,CD109,CD24,CDH2,CDH5,CDKN2A,CDKN2B,CNTLN,COBL,COL5A2,CRISPLD1,CRTC3,DAB2,DDIT4,DEPDC7,DIO2,DIXDC1,DLL3,DMD,DSP,DUSP1,DUSP9,EEF1A2,EEF1B2,EGR1,ENG,FA2H,FAM83H,FBLN1,FBLN5,FGF2,FGFR2,FGFR4,FGL1,FHDC1,FOS,FOXA1,FOXC2,FOXP2,FSCN1,GDAP1,GDF15,GLP2R,GLT8D2,GRAMD1B,GSTT1,GYPC,HIST1H3A (includes others),HIST1H4A (includes others),HIST2H…
Cancer	solid tumor	1.27E-10		0.469		ACPP,ADAMTS1,ADRA2C,ALDH5A1,ALPP,ANKRD32,ANPEP,AQP3,AR,ASS1,BAG1,CBS,CD109,CD24,CDH2,CDH5,CDKN2A,CDKN2B,CNTLN,COBL,COL5A2,CRISPLD1,CRTC3,DAB2,DDIT4,DEPDC7,DIO2,DIXDC1,DLL3,DMD,DSP,DUSP1,DUSP9,EEF1A2,EEF1B2,EGR1,ENG,FA2H,FAM83H,FBLN1,FBLN5,FGF2,FGFR2,FGFR4,FGL1,FHDC1,FOS,FOXA1,FOXC2,FOXP2,FSCN1,GDAP1,GDF15,GLP2R,GLT8D2,GRAMD1B,GSTT1,GYPC,HIST1H3A (includes others),HIST1H4A (includes others),HIST2H…
Organ Morphology, Skeletal and Muscular System Development and Function	quantity of bone	1.83E-10		-1.065		DLL3,EGR1,FOXC2,HOXA10,HOXA5,HOXA6,HOXA9,HOXB6,HOXB7,HOXC11,HOXC4,HOXC5,HOXC6,WNT10B
Embryonic Development, Organ Development, Organismal Development, Respiratory System Development and Function, Tissue Development	development of pulmonary alveolus	1.91E-10				ADA,FBLN1,FGFR2,FGFR4,FOXP2,HOXA5,INHBB,PDGFA,PKDCC,STRA6
Connective Tissue Development and Function, Embryonic Development, Nervous System Development and Function, Organ Development, Organ Morphology, Organismal Development, Skeletal and Muscular System Development and Function, Tissue Development	abnormal morphology of vertebrae	1.95E-10				DLL3,HOXA10,HOXA3,HOXA5,HOXA6,HOXA9,HOXB6,HOXC11,HOXC4,PKDCC,PLAGL1,RARB,ROR2,SULF2,WNT5A
Cardiovascular System Development and Function	development of cardiovascular system	2.41E-10	Decreased	-2.186	bias	ADA,ADAMTS1,ADRA2C,ANPEP,CBS,CDH2,CDH5,CDKN2A,DAB2,DSP,ENG,FBLN1,FBLN5,FGF2,FGFR2,FOXA1,FOXC2,GJC1,HOXA10,HOXA5,HOXC9,HS6ST2,IGF1R,ITGB8,MEIS1,MYO1E,NF1,OLR1,PCSK6,PDGFA,PIK3C2B,PLA2G4A,POR,RARB,RDH10,RHOB,ROBO1,ROR2,SEMA3A,SEMA5A,SLC19A1,STRA6,TBX3,TFAP2A,TMOD1,TNNC1,WNT5A
Embryonic Development, Organismal Development	patterning of rostrocaudal axis	3.07E-10				HOXA10,HOXA3,HOXA5,HOXA6,HOXA7,HOXA9,HOXB6,HOXB7,HOXC11,HOXC13,HOXC4,HOXC5,HOXC6,WNT5A
Cardiovascular Disease, Developmental Disorder	congenital heart disease	3.28E-10	Increased	3.121	bias	ADRA2C,DSC2,DSP,FBLN1,FOXC2,HOXA3,MEIS1,NF1,PCSK6,RARB,RDH10,ROR2,RYR2,SH3PXD2B,SLC19A1,TFAP2A
Cardiovascular System Development and Function, Organismal Development	vasculogenesis	3.65E-10	Decreased	-2.416	bias	ADA,ADAMTS1,ADRA2C,ANPEP,CBS,CDH2,CDH5,CDKN2A,DAB2,ENG,FBLN1,FBLN5,FGF2,FGFR2,FOXC2,GJC1,HOXC9,HS6ST2,IGF1R,ITGB8,MEIS1,MYO1E,NF1,OLR1,PDGFA,PIK3C2B,PLA2G4A,POR,RARB,RHOB,ROBO1,SEMA3A,SEMA5A,STRA6,TFAP2A,TMOD1,WNT5A
Respiratory System Development and Function	morphology of respiratory system	4.43E-10	Increased	2.207	bias	ADA,AKAP12,CBS,DUSP1,FBLN1,FGFR2,FGFR4,FOS,FOXP2,HOXA3,HOXA5,LPL,PDGFA,RARB,RDH10,ROBO1,ROR2,ST14,TFAP2A,TRAF4,WNT5A
Cellular Movement	invasion of cells	4.94E-10		-1.871	bias	ADAMTS1,ANPEP,AR,CD24,CDH2,CDKN2A,CGA,DAB2,ELF3,ENG,FBLN1,FBLN5,FGF2,FGFR4,FOXA1,FSCN1,GDF15,GNAL,IGF1R,IGF2BP1,INHBB,MCAM,NF1,NF2,PAPPA,PCSK6,PDCD4,PDGFA,RHOB,S100P,SERPINE2,ST14,TBX3,TFAP2A,TNS4,TWIST1,UNC5A,WNT5A
Cancer	endocrine gland tumor	5.70E-10		0.728	bias	ADAMTS1,ADRA2C,ASS1,CDH2,CDKN2A,CDKN2B,CGA,EGR1,ENG,FGF2,FGFR2,FGFR4,FKBP10,FOXA1,GDF15,HOXB6,HOXC5,IGF1R,ITGB8,NF1,POR,RARB,S100P,SERPINE2,SLPI,STRA6,TFAP2A,TNFSF9,TPM2,TRIM29,TWIST1,WNT5A
Respiratory System Development and Function	abnormal morphology of respiratory system	5.80E-10	Increased	2.207	bias	CBS,FGFR2,FGFR4,FOS,HOXA3,PDGFA,RARB,RDH10,ROBO1,ST14,TFAP2A,TRAF4,WNT5A
Embryonic Development, Organismal Development	patterning of body axis	5.95E-10				HOXA10,HOXA3,HOXA5,HOXA6,HOXA7,HOXA9,HOXB6,HOXB7,HOXC11,HOXC13,HOXC4,HOXC5,HOXC6,PCSK6,WNT5A
Tissue Morphology	abnormal morphology of xiphoid process	8.21E-10				FGFR2,HOXA10,HOXA6,HOXB6,HOXC6,PKDCC,RARB,SEMA3A
Cardiovascular System Development and Function, Organismal Development	development of blood vessel	9.31E-10	Decreased	-2.157	bias	ADA,ADAMTS1,ADRA2C,ANPEP,CBS,CDH2,CDH5,CDKN2A,DAB2,ENG,FBLN1,FBLN5,FGF2,FGFR2,FOXC2,GJC1,HOXA5,HOXC9,HS6ST2,IGF1R,ITGB8,MEIS1,MYO1E,NF1,OLR1,PDGFA,PIK3C2B,PLA2G4A,POR,RARB,RHOB,ROBO1,SEMA3A,SEMA5A,STRA6,TBX3,TFAP2A,TMOD1,WNT5A
Skeletal and Muscular System Development and Function	fusion of vertebrae	1.02E-09				FGFR2,HOXA3,HOXA5,HOXC5,PDGFA,RARB,ROR2,SEMA3A,SULF2,WNT5A
Embryonic Development, Organ Development, Organismal Development, Respiratory System Development and Function, Tissue Development	lung development	1.18E-09		-1.424	bias	ADA,AKAP12,CBS,DUSP1,FBLN1,FGF2,FGFR2,FGFR4,FOXA1,FOXP2,HOXA5,INHBB,LPL,PCSK6,PDGFA,PKDCC,RARB,RDH10,ROBO1,ROR2,STRA6,WNT5A
Embryonic Development, Organ Development, Organismal Development, Tissue Development	development of sensory organ	1.28E-09		-0.595		CBS,CDH5,CDKN2A,COL5A2,DIO2,EGR1,EYA4,FGF2,FGFR2,FOS,FOXC2,FOXP2,HOXC13,HS6ST2,IGF1R,INHBB,MEIS1,NF1,NR2F1,NR4A3,POR,RARB,RDH10,ROR2,SCD,SEMA5A,SLC1A3,STRA6,TFAP2A,TWIST1,WNT5A
Cancer	metastasis	1.30E-09		-0.865		ADAMTS1,AKAP12,ANPEP,AR,CASP9,CD24,CDH2,CDKN2A,DMD,FGF2,FGFR2,FGFR4,FOS,GDF15,GSTT1,HOXA10,HOXA9,HOXC10,HOXC6,IGF2BP1,MCAM,MEIS1,NF2,NR2F1,PAPPA,PCSK9,PDCD4,PDGFA,POR,RHOB,SEL1L3,TWIST1,WNT5A
Cancer, Skeletal and Muscular Disorders, Tissue Morphology	transformation of vertebrae	1.54E-09	Increased	3.293	bias	HOXA10,HOXA5,HOXA6,HOXA9,HOXB6,HOXC11,HOXC13,HOXC4,HOXC5,HOXC6,RARB
Cancer, Gastrointestinal Disease	metastatic colorectal cancer	2.01E-09				ANPEP,CDH2,CDKN2A,DMD,FGFR2,GDF15,GSTT1,HOXA10,HOXA9,HOXC10,HOXC6,MEIS1,NR2F1,PAPPA,PDGFA,SEL1L3,TWIST1
Respiratory System Development and Function	respiratory system development	2.42E-09		-1.028	bias	ADA,AKAP12,CBS,DUSP1,FBLN1,FGF2,FGFR2,FGFR4,FOXA1,FOXP2,HOXA5,INHBB,LPL,PCSK6,PDGFA,PKDCC,RARB,RDH10,ROBO1,ROR2,STRA6,TRAF4,WNT5A
Cancer, Skeletal and Muscular Disorders, Tissue Morphology	transformation of thoracic vertebra	3.45E-09	Increased	2.958	bias	HOXA10,HOXA5,HOXA6,HOXA9,HOXB6,HOXC4,HOXC5,HOXC6,RARB
Cellular Movement	migration of cells	5.57E-09	Decreased	-2.451	bias	ADA,ADAMTS1,ALPP,ANPEP,AQP3,AR,ARHGAP8/PRR5-ARHGAP8,BAG1,CD24,CDH2,CDH5,CDKN2A,CGA,DAB2,DUSP1,EEF1A2,EGR1,ENG,FBLN5,FGF2,FGFR2,FOXA1,FOXC2,FSCN1,HOXA7,HOXA9,HOXC9,IGF1R,IL17RB,ITGB8,KLRC4-KLRK1/KLRK1,LYPD3,MCAM,MCF2L,MTAP,NF1,NF2,NR2F1,OLR1,PAPPA,PDCD4,PDE4D,PDGFA,PIK3C2B,PLA2G4A,PON2,RHOB,ROBO1,ROR2,S100P,SEMA3A,SEMA5A,SEMA6D,SERPINE2,SH3PXD2B,SLC1A3,SLPI,TFAP2A,TNFSF9,TNS1,TNS4,TRAF4,TWIST1,WNT…
Connective Tissue Development and Function, Skeletal and Muscular System Development and Function, Tissue Development	attachment of rib	6.04E-09	Increased	2.000	bias	HOXA10,HOXA5,HOXA6,HOXA9,HOXB6,HOXC4,HOXC5,HOXC6,SEMA3A,TRAF4
Connective Tissue Development and Function, Embryonic Development, Organ Development, Organismal Development, Skeletal and Muscular System Development and Function, Tissue Development	development of rib	8.09E-09				HOXA10,HOXA5,HOXA9,HOXC11,HOXC4,HOXC5,PDGFA,TRAF4
Cardiovascular Disease	vascular disease	9.43E-09		0.957		ADA,ADARB2,ADRA2C,ALDH5A1,AR,CBS,COL5A2,EGR1,ENG,FOS,FOXC2,GDF15,HOXA3,IL17RB,LPL,MARC1,MCF2L,NF1,NNMT,NPR3,OLR1,PAPPA,PCSK6,PDE3B,PDE4D,PDGFA,PLA2G4A,PON2,PTGS1,RARB,RDH10,S100P,SCD,SERPINE2,SLC16A6,ST14,TFAP2A
Cellular Movement	invasion of tumor cell lines	9.86E-09		-1.756	bias	ADAMTS1,AR,CD24,CDH2,CDKN2A,DAB2,FBLN1,FBLN5,FGF2,FOXA1,FSCN1,GDF15,GNAL,IGF1R,INHBB,MCAM,NF1,NF2,PAPPA,PCSK6,PDCD4,PDGFA,S100P,SERPINE2,ST14,TFAP2A,TNS4,TWIST1,WNT5A
Skeletal and Muscular System Development and Function	abnormal morphology of rib cage	1.07E-08				HOXA5,HOXA6,HOXA9,HOXB6,HOXC5,HOXC6,NPR3,TFAP2A
Cancer, Gastrointestinal Disease	digestive organ tumor	1.40E-08		0.963	bias	ACPP,ADAMTS1,ADRA2C,ALPP,ANPEP,AQP3,AR,BAG1,CD24,CDH2,CDKN2A,CDKN2B,DMD,ENG,FGF2,FGFR2,FGFR4,FGL1,FOS,FOXA1,FSCN1,GDF15,GSTT1,HIST1H3A (includes others),HIST1H4A (includes others),HOXA10,HOXA5,HOXA9,HOXB6,HOXC10,HOXC6,IGF1R,IGF2BP1,IQGAP2,ITGB8,MCAM,MEIS1,NEURL,NF1,NNMT,NR2F1,OLR1,PAPPA,PCSK9,PDCD4,PDGFA,PHGDH,PNPLA3,POR,PTGS1,S100P,SCD,SEL1L3,SERPINE2,SGK1,SLC16A1,SLC27A2,SULF2,TNFSF9,TNS1,TNS4,…
Tissue Development	development of epithelial tissue	1.52E-08		-0.944	bias	ADAMTS1,ANPEP,CASP9,CDH2,CDH5,CDKN2A,DAB2,ENG,FGF2,FGFR2,FOXA1,HOXA5,HOXA9,HOXC9,INHBB,ITGB8,KRT17,MAP7,MYO1E,NF1,PIK3C2B,PLA2G4A,SEMA3A,SEMA5A,TFAP2A,WNT10B,WNT5A
Cancer	mammary tumor	1.73E-08				ADAMTS1,ADRA2C,AKAP12,AR,ARHGAP8/PRR5-ARHGAP8,BAG1,CASP9,CD24,CDH2,CDH5,CDKN2A,DDIT4,DIXDC1,DMD,DUSP1,EGR1,ENG,FBLN1,FBLN5,FGF2,FGFR2,FGFR4,FOS,FOXA1,FOXC2,FSCN1,GDAP1,HIST2H2BE (includes others),HOXB6,IGF1R,IGF2BP1,KRT17,MCAM,NF2,NR4A3,PCSK6,PDGFA,POR,RARB,RGS2,RHOB,ROBO1,SLPI,SYT17,TBX3,TNFSF9,WNT10B,WNT5A
Cellular Development, Cellular Growth and Proliferation, Hair and Skin Development and Function	proliferation of epithelial cell lines	1.90E-08		-0.288	bias	AR,CASP9,CD24,CDKN2A,DAB2,EGR1,ENG,FBLN5,FGF2,FGFR2,FGFR4,FSCN1,IGF1R,IQGAP2,RHOB,UNC5A,WNT5A
Cell Death and Survival	apoptosis	2.20E-08		1.891		ADA,ADAMTS1,AKAP12,ANPEP,AQP3,AR,ASS1,BAG1,CASP9,CBS,CD24,CDH2,CDH5,CDKN2A,CGA,DAB2,DDIT4,DSP,DUSP1,EEF1A2,EGR1,ENG,FBLN1,FGF2,FGFR2,FGFR4,FOS,FOXC2,GDF15,GJC1,GLP2R,GNAL,HOXA3,HOXA5,HOXA7,HOXA9,HOXC6,IGF1R,IGF2BP1,IL17RB,IQGAP2,KRT17,MCF2L,NDUFAF1,NF1,NF2,NR2F1,NR4A3,OLR1,PCSK9,PDCD4,PERP,PLA2G4A,PLAGL1,PON2,POR,PTGS1,RARB,RHOB,ROR2,RYR2,SCD,SEMA3A,SERPINE2,SERPINI1,SGK1,SLC1A3,SLPI,SMOX,ST14,ST…
Organismal Development, Skeletal and Muscular System Development and Function	morphology of limb	2.58E-08	Increased	2.223	bias	CBS,FGFR2,FOS,HOXA10,HOXA9,HOXC11,IGF1R,PKDCC,PLAGL1,RDH10,ROR2,SULF2,TBX3,TFAP2A,TWIST1,WNT5A
Cancer	breast cancer	2.67E-08				ADAMTS1,ADRA2C,AKAP12,AR,ARHGAP8/PRR5-ARHGAP8,BAG1,CASP9,CD24,CDH2,CDH5,CDKN2A,DDIT4,DIXDC1,DMD,DUSP1,EGR1,ENG,FBLN1,FBLN5,FGF2,FGFR2,FGFR4,FOS,FOXA1,FOXC2,FSCN1,GDAP1,HIST2H2BE (includes others),HOXB6,IGF1R,KRT17,MCAM,NR4A3,PCSK6,PDGFA,POR,RARB,RGS2,RHOB,ROBO1,SLPI,SYT17,TBX3,TNFSF9,WNT10B,WNT5A
Embryonic Development, Organ Development, Organismal Development, Skeletal and Muscular System Development and Function, Tissue Development	development of muscle	3.30E-08		-1.076	bias	AR,CDKN2A,DMD,DUSP1,ENG,FGF2,FGFR2,FOXC2,FOXP2,GJC1,IGF1R,KRT17,MYPN,NF1,PAPPA,PDGFA,PLCB1,RGS2,STRA6,TMOD1,TNNC1,TWIST1,WNT10B
Tissue Morphology	abnormal morphology of embryonic tissue	3.42E-08				CDH2,CDH5,DAB2,DLL3,DSP,ENG,FGFR2,FOXC2,HOXA10,HOXA3,HOXA5,HOXA6,HOXA9,HOXB6,HOXB7,HOXC4,HOXC6,ITGB8,NF1,NF2,NR4A3,PCSK6,POR,RARB,RDH10,ROR2,SULF2,TBX3,TWIST1,WNT5A
Organismal Development	size of body	3.67E-08	Decreased	-5.720	bias	ADA,ADAMTS1,ALDH5A1,AR,CASP9,CBS,CDKN2A,CGA,COL5A2,DIO2,DLL3,DUSP1,EYA4,FBLN1,FGFR2,FGFR4,FOS,GNAL,HOXA9,IGF1R,NPR3,PAPPA,PDE4D,PDGFA,PKDCC,PLA2G4A,PLCB1,POR,RARB,SEMA3A,SLC19A1,SNRPN,ST14,STC2,SULF2,TBX3,TFAP2A,TRAF4,WNT5A
Cancer	head and neck tumor	4.10E-08		1.165	bias	ADAMTS1,AKAP12,ANPEP,AR,ASS1,BAG1,CD24,CDKN2A,CDKN2B,CGA,DUSP1,EGR1,ENG,FGF2,FGFR2,FGFR4,FKBP10,FOS,GDF15,HOXA9,HOXC5,IGF1R,NF1,POR,PTGS1,RARB,S100P,SLPI,STRA6,TFAP2A,TNFSF9,TWIST1,WNT10B,WNT5A
Cellular Movement	cell movement of tumor cell lines	4.22E-08	Decreased	-2.712	bias	ANPEP,AR,ARHGAP8/PRR5-ARHGAP8,BAG1,CD24,CDH2,CDKN2A,DAB2,EGR1,ENG,FBLN5,FGF2,FGFR2,FOS,FOXA1,FSCN1,GDF15,IGF1R,IGF2BP1,KLRC4-KLRK1/KLRK1,MCAM,MCF2L,NF1,NF2,PCSK6,PDGFA,PIK3C2B,RHOB,S100P,SEMA3A,SH3PXD2B,TFAP2A,TWIST1,WNT5A
Cancer	head and neck cancer	4.88E-08		1.165	bias	ADAMTS1,AKAP12,ANPEP,AR,ASS1,BAG1,CD24,CDKN2A,CDKN2B,CGA,DUSP1,EGR1,ENG,FGF2,FGFR2,FGFR4,FKBP10,FOS,GDF15,HOXA9,HOXC5,IGF1R,NF1,POR,PTGS1,RARB,S100P,SLPI,STRA6,TFAP2A,TWIST1,WNT10B,WNT5A
Cardiovascular System Development and Function	angiogenesis	5.92E-08		-1.540	bias	ADA,ADAMTS1,ADRA2C,ANPEP,CDH5,CDKN2A,ENG,EPGN,FBLN1,FGF2,FGFR2,FOXC2,HOXA5,HS6ST2,ITGB8,MEIS1,NF1,OLR1,PDGFA,PTGS1,RARB,RASIP1,RHOB,ROBO1,SEMA3A,SEMA5A,SLPI,STRA6,TFAP2A,TMOD1,TWIST1,WNT5A
Cellular Movement	migration of tumor cell lines	6.07E-08	Decreased	-2.449	bias	ANPEP,AR,ARHGAP8/PRR5-ARHGAP8,BAG1,CD24,CDH2,CDKN2A,DAB2,EGR1,ENG,FBLN5,FGF2,FGFR2,FOXA1,FSCN1,IGF1R,KLRC4-KLRK1/KLRK1,MCAM,MCF2L,NF2,PDGFA,PIK3C2B,RHOB,S100P,SEMA3A,SH3PXD2B,TFAP2A,TWIST1,WNT5A
Organismal Development, Tissue Development	development of exocrine gland	7.07E-08		-1.387	bias	ANPEP,AR,CDKN2A,CDKN2B,DSC2,EPGN,FGFR2,HOXA9,HOXC6,HS6ST2,IGF1R,INHBB,NEURL,TBX3,WNT10B,WNT5A
Cellular Development	differentiation of cells	7.64E-08	Decreased	-2.336	bias	ADA,ADRA2C,ANPEP,AQP3,AR,BAG1,CBS,CDH5,CDKN2A,CDKN2B,DAB2,DLL3,DMD,DSP,DUSP1,EGR1,ELF3,ENG,FGF2,FGFR2,FOS,FOXA1,FSCN1,GNAL,HIST1H4A (includes others),HOXA10,HOXA5,HOXA7,HOXA9,HOXB7,HS6ST2,IGF1R,ITGB8,KLRC4-KLRK1/KLRK1,MEIS1,MYO1E,NF1,NR2F1,NR4A3,NUDT7,PCSK9,PDE4D,PHGDH,PKDCC,PLA2G4A,PLCB1,POR,PTGS1,RARB,RDH10,RGS2,ROR2,SCD,SEMA3A,SEMA5A,SERPINE2,SH3PXD2B,SLC1A3,ST14,TBX3,TFAP2A,TOB1,TWIST1,WNT10B…
Embryonic Development, Organ Development, Organismal Development, Reproductive System Development and Function, Tissue Development	mammary gland development	7.93E-08		-0.896		ANPEP,AR,CDKN2A,CDKN2B,DSC2,EPGN,FGFR2,HOXA9,HOXC6,IGF1R,INHBB,NEURL,TBX3,WNT10B,WNT5A
Cell Death and Survival	cell death	9.46E-08		1.595		ADA,ADAMTS1,AKAP12,ANPEP,AQP3,AR,ASS1,BAG1,CASP9,CBS,CD24,CDH2,CDH5,CDKN2A,CGA,DAB2,DDIT4,DMD,DSP,DUSP1,DUSP9,EEF1A2,EGR1,ENG,EYA4,FBLN1,FGF2,FGFR2,FGFR4,FOS,FOXC2,GDA,GDF15,GJC1,GLP2R,GNAL,GPR37,HOXA3,HOXA5,HOXA7,HOXA9,HOXC6,IGF1R,IGF2BP1,IL17RB,IQGAP2,KLRC4-KLRK1/KLRK1,KRT17,MCF2L,MEIS1,NDUFAF1,NF1,NF2,NR2F1,NR4A3,OLR1,PCSK9,PDCD4,PERP,PLA2G4A,PLAGL1,PLCB1,PON2,POR,PTGS1,RARB,RDH10,RHOB,ROR2,RY…
Cellular Development, Cellular Growth and Proliferation	proliferation of tumor cell lines	1.02E-07		-0.528		ACPP,ADAMTS1,AKAP12,AR,BAG1,CD24,CDH2,CDKN2A,CDKN2B,DAB2,DUSP1,EEF1B2,EGR1,ELF3,FBLN5,FGF2,FGFR2,FGFR4,FOS,FOXA1,FSCN1,GDF15,HOXA7,HOXB7,HOXC6,IGF1R,IGF2BP1,IQGAP2,ITGB8,MCAM,MTAP,NF1,NF2,PDCD4,PDGFA,PIK3C2B,PLA2G4A,PLAGL1,POR,PRR5,RARB,RHOB,SGK1,SLC19A1,SLPI,SMOX,ST14,TFAP2A,TMEM2,TNS4,TWIST1,WNT10B,WNT5A
Cancer	neuroendocrine tumor	1.21E-07		0.686	bias	ADAMTS1,ADRA2C,ASS1,CDH2,CDKN2A,CDKN2B,CGA,EGR1,FGFR4,FKBP10,FOXA1,GDF15,HOXB6,HOXC5,IGF1R,ITGB8,NF1,S100P,SERPINE2,TFAP2A,TPM2,TRIM29,TWIST1,WNT5A
Embryonic Development, Organ Development, Organismal Development, Respiratory System Development and Function, Tissue Development	alveologenesis of lung	1.53E-07	Decreased	-2.646	bias	FBLN1,FGFR2,FGFR4,FOXP2,HOXA5,PDGFA,RARB
Connective Tissue Development and Function, Embryonic Development, Organ Development, Organ Morphology, Organismal Development, Skeletal and Muscular System Development and Function, Tissue Development	abnormal morphology of sternum	2.59E-07				HOXA5,HOXA6,HOXB6,HOXC5,HOXC6,PKDCC,RARB,SEMA3A,SULF2
Cellular Development, Cellular Growth and Proliferation	proliferation of breast cancer cell lines	2.64E-07		0.184	bias	ADAMTS1,AR,BAG1,CDKN2A,DAB2,EEF1B2,ELF3,FBLN5,FGF2,FGFR2,FGFR4,FOS,GDF15,HOXB7,IGF1R,MTAP,RARB,SLC19A1,SMOX,TFAP2A,TNS4,TWIST1
Cellular Growth and Proliferation	proliferation of epithelial cells	2.85E-07		0.598	bias	AR,CDKN2A,CDKN2B,ENG,FA2H,FBLN5,FGF2,FGFR2,FOS,FOXP2,GDF15,HOXA5,HOXB7,IGF1R,INHBB,ITGB8,KRT17,NF2,NR4A3,TWIST1,WNT10B,WNT5A
Embryonic Development, Organismal Development, Skeletal and Muscular System Development and Function	limb development	3.19E-07	Decreased	-2.200	bias	FGFR2,HOXA10,HOXA3,HOXA9,HOXC11,PDGFA,POR,RARB,RDH10,ROR2,TBX3,TFAP2A,TWIST1,WNT5A
Lipid Metabolism, Small Molecule Biochemistry	synthesis of lipid	3.48E-07	Decreased	-2.231	bias	ADA,ANPEP,AR,CGA,EGR1,FGF2,FGFR4,FOS,FOXA1,GDF15,HOXA10,LPL,NR2F1,OLR1,PDE8B,PDGFA,PIK3C2B,PLA2G4A,PLCB1,PNPLA3,PON2,POR,PTGS1,RARB,RDH10,RGS2,SCD,SEMA3A,SERPINE2,SLC1A1,SLC1A3,SLC27A2
Tissue Morphology	morphology of connective tissue	3.51E-07				CBS,CDH2,CDH5,COL5A2,CRTC3,FGF2,FGFR4,FOXC2,HOXA10,HOXA3,HOXA5,HOXC5,ITGB8,LPL,NF1,NPR3,PDE3B,PDGFA,POR,RARB,ROR2,RYR2,STEAP4,TFAP2A,TRAF4
Cancer	benign neoplasia	3.67E-07	Increased	2.886	bias	ADRA2C,AR,ASS1,CD24,CDKN2A,CDKN2B,CGA,DUSP1,EGR1,ENG,FBLN1,FGF2,FGFR2,FGFR4,FKBP10,FOS,GPR37,HOXB6,HOXC5,IGF1R,IQGAP2,NETO2,NF1,NF2,PDCD4,PERP,PTGS1,SCD,SERPINE2,SLPI,TFAP2A,TNFSF9
Cardiovascular Disease, Developmental Disorder, Respiratory Disease	persistent truncus arteriosus	3.87E-07	Increased	2.607	bias	FOXC2,HOXA3,NF1,PCSK6,RARB,RDH10,TFAP2A
Connective Tissue Development and Function, Embryonic Development, Organ Development, Organ Morphology, Organismal Development, Skeletal and Muscular System Development and Function, Tissue Development	abnormal morphology of short sternum	4.48E-07				HOXA5,HOXA6,HOXB6,HOXC5,HOXC6,SULF2
Cardiovascular Disease	cardiomyopathy	4.55E-07		1.969	bias	ADA,AR,DMD,DSC2,DSP,EYA4,FGF2,IGF1R,NF1,NPR3,OLR1,PDE3B,PDE4D,PTGS1,RYR2,SLC1A3,TNNC1
Connective Tissue Development and Function, Embryonic Development, Organ Development, Organ Morphology, Organismal Development, Skeletal and Muscular System Development and Function, Tissue Development	abnormal morphology of rib	5.69E-07				DLL3,HOXA10,HOXA5,HOXB6,HOXC4,ROR2,SEMA3A,TFAP2A,TRAF4
Connective Tissue Development and Function, Embryonic Development, Organ Development, Organismal Development, Skeletal and Muscular System Development and Function, Tissue Development	morphogenesis of skeletal system	5.92E-07				FGFR2,FOXC2,HOXA3,HOXA5,HOXA6,HOXA7,HOXB6,HOXB7,TFAP2A,TWIST1
Connective Tissue Development and Function, Embryonic Development, Organ Development, Organismal Development, Skeletal and Muscular System Development and Function, Tissue Development	morphogenesis of embryonic skeleton	5.99E-07				FOXC2,HOXA3,HOXA5,HOXA6,HOXA7,HOXB6,HOXB7,TWIST1
Reproductive System Development and Function	morphology of reproductive system	6.09E-07	Increased	2.902	bias	ADAMTS1,AKAP12,AR,CBS,CDKN2B,CGA,DUSP9,EGR1,FGF2,FGFR2,FOS,HOXA10,IGF1R,ITGB8,MAP7,NF2,PDGFA,PTGS1,RARB,SERPINE2,SLC19A1,ST14,STC2,TBX3,USP2,WNT5A
Amino Acid Metabolism, Lipid Metabolism, Small Molecule Biochemistry	metabolism of GABA	6.18E-07				ALDH5A1,EGR1,PHGDH,SLC1A1,SLC1A3
Tumor Morphology	progression of tumor	6.24E-07		0.478		ANPEP,AR,CDKN2A,ENG,FGF2,FGFR2,GDF15,IGF1R,MCAM,PDCD4,ST14,TWIST1
Embryonic Development, Organismal Development	development of head	7.54E-07		-0.460		CBS,CDH5,CDKN2A,COL5A2,EGR1,FGF2,FGFR2,FOS,FOXC2,FOXP2,HS6ST2,INHBB,MEIS1,NF1,NF2,NR4A3,POR,RARB,RDH10,SCD,SEMA5A,SLC1A3,STRA6,TFAP2A,TWIST1,WNT5A
Cellular Development, Cellular Growth and Proliferation, Tumor Morphology	proliferation of tumor cells	7.78E-07		-1.098		AR,BAG1,CDH5,CDKN2A,CDKN2B,DUSP1,EGR1,FGF2,FGFR4,FOS,GDF15,HOXA7,IGF1R,INHBB,MCAM,NF2,PCSK6,PDE4D,RARB,RHOB,SLPI,TOB1,TWIST1,WNT5A
Digestive System Development and Function	development of digestive system	8.32E-07				ADA,CASP9,CDKN2A,FGFR2,FOXP2,HOXA5,HOXC13,IGF1R,IGF2BP1,NF1,NF2,PCSK6,PCSK9,PDE3B,PDGFA,PKDCC,RDH10,STRA6,TBX3,WNT5A
Nervous System Development and Function	morphology of nervous system	9.74E-07		1.982	bias	AKAP12,CASP9,CDH2,DLL3,DUSP1,EGR1,FA2H,FGF2,FGFR2,FOXP2,GPR37,HOXA10,HOXA3,HOXB6,IGF1R,ITGB8,NF1,NR2F1,PCSK6,PHGDH,RARB,RGS2,RHOB,ROBO1,ROR2,SEMA3A,SEMA5A,SERPINE2,SLC1A3,SRGAP3,SULF2,TFAP2A,TRAF4,WNT5A
Skeletal and Muscular System Development and Function	abnormal morphology of skeleton	9.75E-07				DLL3,HOXA10,HOXA3,HOXA5,HOXA6,HOXA9,HOXB6,HOXC13,HOXC5,HOXC6,NPR3,RARB,TFAP2A
Auditory and Vestibular System Development and Function, Embryonic Development, Organ Development, Organismal Development, Tissue Development	development of ear	1.06E-06				DIO2,EYA4,FGF2,FGFR2,IGF1R,NR2F1,NR4A3,RDH10,ROR2,STRA6,TWIST1,WNT5A
Tissue Development	development of connective tissue	1.14E-06		-1.129	bias	ADAMTS1,DLL3,FGF2,FOS,HOXA10,HOXA3,HOXA5,HOXC4,MAP7,PDGFA,RARB,ROR2,SLC19A1,TRAF4,TWIST1,WNT10B,WNT5A
Embryonic Development, Organ Development, Organ Morphology, Organismal Development, Respiratory System Development and Function, Tissue Development	morphology of lung	1.19E-06		1.969	bias	ADA,AKAP12,DUSP1,FBLN1,FGFR2,FGFR4,FOXP2,HOXA5,LPL,PDGFA,RARB,RDH10,ROBO1,ROR2
Cardiovascular System Development and Function, Tissue Development	development of cardiovascular tissue	1.27E-06		-0.776	bias	ADAMTS1,ANPEP,CDH2,CDH5,CDKN2A,DAB2,ENG,FGF2,FGFR2,FOXA1,FOXC2,GJC1,HOXC9,NF1,PIK3C2B,PLA2G4A,SEMA3A,TFAP2A,TMOD1,TNNC1,WNT5A
Developmental Disorder	hypoplasia of exocrine gland	1.41E-06	Increased	2.219	bias	FGFR2,HOXA9,HS6ST2,SCD,TBX3
Embryonic Development, Organ Development, Organismal Development, Skeletal and Muscular System Development and Function, Tissue Development	development of striated muscle	2.13E-06				DMD,FGF2,FGFR2,FOXC2,FOXP2,GJC1,NF1,RGS2,STRA6,TMOD1,TNNC1,TWIST1
Cardiovascular Disease	atherosclerosis	2.35E-06		-0.613	bias	ADA,ADARB2,ALDH5A1,AR,CBS,COL5A2,EGR1,FOS,FOXC2,GDF15,LPL,MARC1,MCF2L,NNMT,NPR3,OLR1,PAPPA,PDE3B,PDE4D,PON2,PTGS1,SCD,ST14
Digestive System Development and Function	development of gastrointestinal tract	2.44E-06				CASP9,CDKN2A,FGFR2,FOXP2,HOXA5,IGF2BP1,PCSK6,PDGFA,STRA6,WNT5A
Organismal Development, Skeletal and Muscular System Development and Function	abnormal morphology of limb	2.66E-06				CBS,FGFR2,FOS,IGF1R,PKDCC,RDH10,ROR2,TBX3,TWIST1,WNT5A
Embryonic Development, Organismal Development, Skeletal and Muscular System Development and Function	morphogenesis of embryonic limb	2.71E-06				HOXA10,HOXA9,HOXC11,RARB,RDH10,TBX3,TFAP2A,TWIST1,WNT5A
Cellular Growth and Proliferation	colony formation of cells	2.83E-06		-1.024		AKAP12,BAG1,CASP9,CDKN2A,EGR1,ELF3,FBLN1,FGF2,FGFR2,FOS,HOXA10,HOXA9,HOXB7,IGF1R,MCAM,MCF2L,NF1,NF2,PLAGL1,RHOB,SLPI,TNS4,TRAF4
Cellular Development, Embryonic Development, Organismal Development	development of embryonic cells	2.86E-06		-1.980	bias	ENG,FGF2,FOXC2,PDGFA,RDH10,TFAP2A,WNT10B
Organismal Development	abnormal morphology of tail	3.42E-06				CBS,DLL3,FGFR2,FOS,NPR3,PLAGL1,POR,ROR2,TRAF4,WNT5A
Cell Death and Survival	cell viability	3.49E-06	Decreased	-3.056	bias	ADAMTS1,AQP3,AR,ASS1,BAG1,CASP9,CD24,CDH2,CDH5,CDKN2A,DAB2,DUSP1,ELF3,ENG,FA2H,FGF2,FGFR2,FOS,GDF15,HOXA5,IGF1R,MCAM,NF1,NR4A3,NUP210,OLR1,PCSK6,PDGFA,PLA2G4A,POR,ROR2,RYR2,S100P,SERPINI1,SGK1,SLC16A1,SLC19A1,SLC1A3,SLC22A3,SLPI,TNFSF9,TRIM29,TWIST1,WNT5A
Cancer	development of tumor	3.58E-06		0.813		ADAMTS1,CDH5,CDKN2A,EGR1,FGF2,FGFR2,FOS,GDF15,HOXA5,HOXA9,IGF1R,IQGAP2,ITGB8,MCAM,NF2,PDE4D,SEMA5A,TWIST1
Tissue Morphology	quantity of cells	3.62E-06	Decreased	-3.199	bias	ADA,ADAMTS1,ANPEP,AR,CASP9,CBS,CDKN2A,CDKN2B,CGA,CRTC3,DMD,DUSP1,EGR1,ENG,FGF2,FGFR2,FOS,FOXC2,FOXP2,GDA,GDF15,HOXA10,HOXA3,HOXA5,HOXA9,HOXB6,HOXB7,IGF1R,IL17RB,IQGAP2,ITGB8,KLRC4-KLRK1/KLRK1,MAP7,MEIS1,NF1,NPR3,NR2F1,NR4A3,PDE4D,PDGFA,RARB,ROR2,SEMA3A,SERPINE2,SGK1,SLC19A1,SLC1A1,SLC1A3,ST14,STEAP4,TFAP2A,TOB1,TWIST1,WNT10B,WNT5A
Developmental Disorder	hypoplasia of secretory structure	3.87E-06	Increased	2.621	bias	FGFR2,HOXA3,HOXA9,HS6ST2,RDH10,SCD,TBX3
Organ Morphology	abnormal morphology of trachea	3.88E-06				HOXA3,HOXA5,RARB,TRAF4,WNT5A
Cell Death and Survival	cell death of tumor cell lines	4.04E-06		-0.022		AKAP12,AR,BAG1,CASP9,CD24,CDKN2A,DAB2,DDIT4,DUSP1,DUSP9,EGR1,ENG,FBLN1,FGF2,FGFR2,FOS,GDF15,GPR37,HOXA5,HOXA7,HOXC6,IGF1R,IGF2BP1,IQGAP2,KLRC4-KLRK1/KLRK1,NDUFAF1,NF1,PDCD4,PLA2G4A,PLAGL1,RARB,RHOB,SCD,SEMA3A,SERPINI1,SGK1,SLPI,SMOX,SULF2,TFAP2A,TNS4,TRAF4,TRIM29,TWIST1,UNC5A,USP2,WNT5A
Cardiovascular System Development and Function, Cellular Movement	cell movement of endothelial cells	4.17E-06		-1.442	bias	ADAMTS1,ANPEP,CDH2,CDH5,ENG,FGF2,FOXC2,HOXA9,OLR1,PIK3C2B,PLA2G4A,RHOB,ROBO1,S100P,SEMA3A,SEMA5A,SEMA6D,WNT5A
Lipid Metabolism, Molecular Transport, Small Molecule Biochemistry	concentration of lipid	4.86E-06		-1.363		ACPP,ADA,AQP3,AR,CASP9,CBS,CDH5,CGA,CRTC3,DUSP1,EEF1A2,EGR1,FA2H,FGFR2,FGFR4,FOS,FOXA1,LPL,OLR1,PCSK9,PDE3B,PHGDH,PLA2G4A,PNPLA3,PON2,POR,PTGS1,SCD,SGK1,SLC1A1,SRGAP3,STEAP4
Reproductive System Development and Function	litter size	4.95E-06	Decreased	-3.552	bias	ADAMTS1,ALPP,CBS,HOXA10,HOXA9,IGF1R,INHBB,PDE4D,PLA2G4A,SULF2,TNS1,TRAF4,USP2
Auditory and Vestibular System Development and Function, Organ Morphology	morphology of ear	4.97E-06				CASP9,EYA4,FGFR2,FOXC2,FOXP2,HOXA5,IGF1R,NR2F1,ROR2,TFAP2A,WNT5A
Cell Death and Survival	cell survival	5.16E-06	Decreased	-3.303	bias	ADAMTS1,AQP3,AR,ASS1,BAG1,CASP9,CD24,CDH2,CDH5,CDKN2A,DAB2,DUSP1,ELF3,ENG,FA2H,FGF2,FGFR2,FOS,GDF15,HOXA5,IGF1R,MCAM,NF1,NR4A3,NUP210,OLR1,PCSK6,PDGFA,PLA2G4A,POR,ROR2,RYR2,S100P,SERPINI1,SGK1,SLC16A1,SLC19A1,SLC1A3,SLC22A3,SLPI,TBX3,TFAP2A,TNFSF9,TRIM29,TWIST1,WNT5A
Cancer, Endocrine System Disorders	thyroid gland tumor	6.49E-06				ADAMTS1,CDKN2A,ENG,FGF2,FGFR2,FGFR4,GDF15,POR,RARB,SLPI,STRA6,TNFSF9,WNT5A
Amino Acid Metabolism, Small Molecule Biochemistry	metabolism of amino acid analogs	6.79E-06				ALDH5A1,ASS1,CSAD,EGR1,PHGDH,SLC1A1,SLC1A3
Organismal Development	development of endocrine gland	6.96E-06				ADAMTS1,CGA,EGR1,HOXA3,HOXA5,IGF1R,NF1,PDE3B,STRA6,WNT5A
Cancer, Neurological Disease	central nervous system tumor	7.12E-06		0.921		AKAP12,ASS1,BAG1,CDKN2A,CDKN2B,CGA,EGR1,ENG,FGF2,FGFR4,FKBP10,HIST1H3A (includes others),HOXA9,HOXC5,IGF1R,NF1,NF2,RARB,SEMA5A,TFAP2A
Embryonic Development, Organ Development, Organismal Development, Tissue Development, Visual System Development and Function	eye development	8.38E-06		-0.593		CBS,CDH5,CDKN2A,COL5A2,EGR1,FGF2,FGFR2,FOS,FOXC2,FOXP2,HS6ST2,INHBB,MEIS1,NF1,POR,RARB,RDH10,SCD,SEMA5A,SLC1A3,TFAP2A
Cancer	adenocarcinoma	9.21E-06		1.342	bias	ACPP,ADAMTS1,ALDH5A1,ALPP,ANKRD32,ANPEP,AR,ASS1,CBS,CD109,CD24,CDH2,CDH5,CDKN2A,CDKN2B,CNTLN,COBL,COL5A2,CRISPLD1,CRTC3,DAB2,DDIT4,DEPDC7,DIO2,DIXDC1,DLL3,DMD,DSP,DUSP9,EEF1A2,EEF1B2,ENG,FAM83H,FBLN1,FBLN5,FGF2,FGFR4,FGL1,FHDC1,FOXA1,FOXP2,GLP2R,GLT8D2,GRAMD1B,HIST1H3A (includes others),HIST1H4A (includes others),HIST2H2BE (includes others),HOXA5,HOXA7,HOXC13,HOXC6,HR,HS6ST2,IGF1R,INHBB,IQGAP2,IT…
Cardiovascular System Development and Function, Organismal Development	morphogenesis of blood vessel	1.00E-05				CDH2,ENG,FGF2,FOXC2,MEIS1,NF1,STRA6
Cellular Development	differentiation of epithelial cells	1.04E-05		-0.284	bias	AQP3,AR,CBS,CDKN2A,DSP,FGF2,FGFR2,FOXA1,HOXA7,IGF1R,NR2F1,PTGS1,RDH10,ST14,TBX3,WNT10B
Nervous System Development and Function, Tissue Morphology	morphology of nervous tissue	1.04E-05				CASP9,CDH2,DLL3,DUSP1,FA2H,FGF2,FGFR2,FOXP2,HOXA10,HOXA3,IGF1R,NR2F1,RARB,RHOB,ROBO1,ROR2,SEMA3A,SEMA5A,SERPINE2,SLC1A3,SRGAP3,SULF2,TFAP2A,TRAF4,WNT5A
Cancer, Tumor Morphology	conversion of squamous-cell carcinoma	1.09E-05				CDKN2A,ENG,PCSK6
Organismal Survival	survival of organism	1.11E-05	Decreased	-3.754	bias	ADRA2C,ALDH5A1,AR,CDKN2A,COL5A2,DMD,DSP,DUSP1,EEF1A2,ENG,FOS,FOXC2,GSTT1,HOXA3,HOXA7,IGF1R,INHBB,IQGAP2,KLRC4-KLRK1/KLRK1,LPL,OLR1,PTGS1,RDH10,ROBO1,SEMA3A,SLC19A1,ST14
Cellular Growth and Proliferation	proliferation of connective tissue cells	1.12E-05		-0.546	bias	AKAP12,AR,CDKN2A,CDKN2B,CGA,DUSP1,ENG,FBLN1,FGF2,FGFR2,FOS,HOXA10,HOXA5,HS6ST2,IGF1R,INHBB,KRT17,MCF2L,NF1,NF2,NPR3,PDGFA,RHOB,TWIST1,WNT5A
Cancer, Endocrine System Disorders	thyroid cancer	1.30E-05				ADAMTS1,CDKN2A,ENG,FGF2,FGFR2,FGFR4,GDF15,POR,RARB,SLPI,STRA6,WNT5A
Connective Tissue Development and Function, Embryonic Development, Organ Development, Organ Morphology, Organismal Development, Skeletal and Muscular System Development and Function, Tissue Development	morphology of limb bone	1.52E-05				HOXA10,HOXA9,HOXC11,PKDCC,PLAGL1,ROR2,SULF2,TBX3,TFAP2A,WNT5A
Cardiovascular System Development and Function, Embryonic Development, Organ Development, Organismal Development, Tissue Development	cardiogenesis	1.62E-05				CBS,CDH5,DSP,ENG,FGFR2,FOXC2,GJC1,NF1,PCSK6,PDGFA,POR,RDH10,ROR2,STRA6,TBX3,TMOD1,TNNC1,WNT5A
Embryonic Development, Organismal Development, Skeletal and Muscular System Development and Function	length of limb	1.72E-05		-1.964	bias	HOXA3,POR,ROR2,WNT5A
Skeletal and Muscular System Development and Function, Tissue Development	cartilage development	1.74E-05		-0.152	bias	DLL3,HOXA3,HOXA5,HOXC4,PDGFA,RARB,ROR2,TRAF4,TWIST1,WNT5A
Developmental Disorder, Neurological Disease	neural tube defect	1.76E-05	Increased	3.105	bias	CASP9,CBS,FOXC2,NF1,PDGFA,PHGDH,POR,ROR2,TFAP2A,TRAF4,TWIST1
Embryonic Development, Organismal Development, Skeletal and Muscular System Development and Function	morphogenesis of embryonic forelimb	1.80E-05				HOXA9,RDH10,TBX3,TFAP2A,TWIST1
Nervous System Development and Function	sensory system development	1.85E-05		-0.834		FGF2,FOXC2,GDF15,HOXA3,IGF1R,NF1,NR2F1,SLC1A1,SLC1A3
Cardiovascular System Development and Function, Cellular Movement	migration of endothelial cells	1.91E-05		-1.507	bias	ADAMTS1,CDH5,ENG,FGF2,FOXC2,HOXA9,OLR1,PIK3C2B,PLA2G4A,RHOB,ROBO1,S100P,SEMA3A,SEMA5A,SEMA6D,WNT5A
Organ Morphology, Reproductive System Development and Function	morphology of genital organ	2.03E-05	Increased	2.361	bias	ADAMTS1,AKAP12,AR,CBS,CDKN2B,CGA,EGR1,FGF2,FOS,HOXA10,MAP7,PDGFA,PTGS1,RARB,SERPINE2,SLC19A1,STC2,TBX3,USP2,WNT5A
Organismal Survival	perinatal death	2.12E-05	Increased	5.013	bias	ADA,ADAMTS1,ASS1,CASP9,COL5A2,FBLN1,FGFR2,FOS,FOXC2,FOXP2,HOXA3,HOXA5,IGF1R,INHBB,LPL,NR2F1,PDE4D,PKDCC,PLAGL1,PTGS1,RARB,ROBO1,ROR2,ST14,TFAP2A,WNT5A
Tissue Development	morphogenesis of epithelial tissue	2.16E-05				FGFR2,FOXA1,HOXA5,HOXA9,INHBB,KRT17,SEMA5A,WNT5A
Dermatological Diseases and Conditions	psoriasis	2.17E-05				ACPP,AQP3,CD24,DIO2,DSC2,DUSP1,EGR1,FOS,FSCN1,HOXB6,IL17RB,KRT17,KYNU,MCAM,NF1,PON2,POR,PTGS1,RARB,S100P,SEMA3A,SGK1,SLC16A1,SLPI,WNT5A
Embryonic Development, Nervous System Development and Function, Organ Development, Organismal Development, Tissue Development	development of brain	2.18E-05				CASP9,CBS,CDKN2A,DIXDC1,EGR1,FGF2,FGFR2,FOXP2,IGF1R,NF1,NR2F1,NR4A3,PCSK6,PHGDH,PLCB1,POR,RARB,RDH10,ROBO1,SLC1A3,WNT5A
Embryonic Development, Organismal Development, Tissue Development	formation of embryonic tissue	2.30E-05		-1.909	bias	AR,CDH2,CDH5,DLL3,ENG,FGF2,FGFR2,FOS,FOXC2,NF2,NR4A3,PCSK6,RARB,TFAP2A,TWIST1,WNT5A
Organismal Development	morphology of head	2.35E-05	Increased	2.380	bias	CBS,CDKN2A,COL5A2,EGR1,FGFR2,FOS,FOXC2,HOXA3,INHBB,NPR3,PCSK6,PKDCC,POR,RARB,RDH10,ROR2,SCD,SEMA5A,SLC1A3,TFAP2A,TWIST1,WNT5A
Connective Tissue Development and Function, Embryonic Development, Organ Development, Organ Morphology, Organismal Development, Skeletal and Muscular System Development and Function, Tissue Development	abnormal morphology of jaw	2.36E-05				FGFR2,FOXC2,HOXA3,PCSK6,PKDCC,ROR2,TFAP2A,WNT5A
Cancer, Organismal Injury and Abnormalities	Pathological Cyst	2.40E-05		0.762		ADAMTS1,CDKN2A,CDKN2B,CGA,FGFR2,HOXA10,HOXA5,HR,PDCD4,TNS1
Cell Death and Survival	apoptosis of tumor cell lines	2.48E-05		0.433		AKAP12,AR,BAG1,CASP9,CD24,CDKN2A,DAB2,DDIT4,DUSP1,EGR1,ENG,FBLN1,FGF2,FGFR2,FOS,GDF15,HOXA5,HOXA7,HOXC6,IGF1R,IGF2BP1,NDUFAF1,PDCD4,PLAGL1,RARB,RHOB,SCD,SEMA3A,SGK1,SLPI,SMOX,SULF2,TFAP2A,TNS4,TRAF4,TRIM29,TWIST1,UNC5A,USP2
Connective Tissue Development and Function, Embryonic Development, Organ Development, Organ Morphology, Organismal Development, Skeletal and Muscular System Development and Function, Tissue Development	morphology of skull	2.56E-05				FGFR2,FOS,FOXC2,HOXA3,NPR3,PCSK6,PKDCC,RARB,ROR2,TFAP2A,TWIST1,WNT5A
Cellular Development, Cellular Growth and Proliferation	proliferation of prostate cancer cell lines	2.63E-05		0.272		ACPP,AKAP12,AR,CDKN2A,DAB2,EGR1,FGF2,FSCN1,GDF15,HOXC6,IQGAP2,PDCD4,RARB,TWIST1
Nervous System Development and Function, Tissue Morphology	quantity of neurons	2.65E-05	Decreased	-2.812	bias	AR,CASP9,DUSP1,FGF2,FGFR2,GDA,GDF15,HOXA3,IGF1R,NR2F1,SEMA3A,SLC1A1,SLC1A3,TFAP2A,WNT5A
Organismal Development	formation of vessel	2.68E-05	Decreased	-2.373	bias	ADAMTS1,ANPEP,CDH5,ENG,FGF2,FOXA1,FOXC2,HOXB7,OLR1
Connective Tissue Development and Function, Embryonic Development, Organ Development, Organ Morphology, Organismal Development, Skeletal and Muscular System Development and Function, Tissue Development	abnormal morphology of manubrium	2.69E-05				FGFR2,HOXA5,HOXC5
Connective Tissue Development and Function, Embryonic Development, Organ Development, Organ Morphology, Organismal Development, Skeletal and Muscular System Development and Function, Tissue Development	abnormal morphology of stylopod	2.69E-05				HOXA10,HOXC11,ROR2
Neurological Disease	neurological signs	2.72E-05				ADRA2C,AR,CASP9,CDH2,DIO2,EEF1A2,EGR1,FGF2,FGFR4,FOS,GNAL,GYPC,HOXC6,LPL,MAL2,MAN1A1,PCDH7,PLCB1,RARB,RGS2,SCD,SERPINI1,SGK1,SLC1A1,SLC1A3,STOM,USP2
Cancer, Gastrointestinal Disease	gastrointestinal tract cancer	2.86E-05				ACPP,ADAMTS1,ADRA2C,ANPEP,AQP3,CD24,CDH2,CDKN2A,DMD,FGFR2,FOS,FOXA1,FSCN1,GDF15,GSTT1,HIST1H4A (includes others),HOXA10,HOXA9,HOXB6,HOXC10,HOXC6,IGF1R,ITGB8,MCAM,MEIS1,NEURL,NF1,NR2F1,PAPPA,PDCD4,PDGFA,POR,PTGS1,S100P,SEL1L3,SERPINE2,SGK1,SLC16A1,SLC27A2,TNFSF9,TNS1,TNS4,TPM2,TRIM29,TWIST1,WNT5A
Dermatological Diseases and Conditions, Developmental Disorder, Organismal Injury and Abnormalities	congenital anomaly of skin	2.92E-05		1.091		CDKN2A,COL5A2,DSP,FBLN5,FOXC2,HOXC13,KRT17,NF1,NF2,ST14,TWIST1
Organismal Development	morphology of face	2.92E-05				CBS,FGFR2,FOS,FOXC2,HOXA3,INHBB,PCSK6,PKDCC,ROR2,TFAP2A,WNT5A
Cancer	growth of tumor	3.14E-05		-0.658		ADAMTS1,ANPEP,AR,CD24,CDKN2A,FBLN5,FGF2,FGFR2,FGL1,FOS,IGF1R,INHBB,ITGB8,KLRC4-KLRK1/KLRK1,NF1,NF2,OLR1,PLA2G4A,SLC16A1
Organ Morphology	abnormal morphology of wrinkled skin	3.41E-05				CBS,HR,PLAGL1,ST14
Cellular Movement	dissemination of tumor cells	3.41E-05				IGF1R,RHOB,SLPI,WNT5A
Organ Morphology	morphology of gland	3.44E-05	Increased	2.399	bias	ADAMTS1,AKAP12,AR,CBS,CDKN2A,CDKN2B,CGA,EGR1,FGFR2,HOXA10,HOXA3,HOXA5,INHBB,PDE3B,RARB,SERPINE2,TBX3
Lipid Metabolism, Small Molecule Biochemistry, Vitamin and Mineral Metabolism	synthesis of steroid hormone	3.46E-05				AR,FGF2,FOXA1,GDF15,NR2F1,PDE8B,SERPINE2
Cellular Growth and Proliferation	colony formation of tumor cell lines	3.49E-05		-1.348		CASP9,CDKN2A,EGR1,ELF3,FBLN1,FGF2,FOS,HOXB7,IGF1R,MCAM,NF1,SLPI,TNS4,TRAF4
Tissue Morphology	abnormal morphology of epithelial tissue	3.58E-05				AQP3,CASP9,FBLN1,FGFR2,FOXC2,HOXA5,HOXC13,IGF1R,INHBB,MYO1E,NR2F1,PDGFA,RARB,ROR2,TFAP2A
Cardiovascular System Development and Function, Tissue Development	development of endothelial tissue	3.79E-05		-0.528	bias	ADAMTS1,ANPEP,CDH2,CDH5,CDKN2A,DAB2,ENG,FGF2,FGFR2,FOXA1,HOXC9,NF1,PIK3C2B,PLA2G4A,SEMA3A,TFAP2A,WNT5A
Connective Tissue Disorders, Developmental Disorder, Skeletal and Muscular Disorders	congenital anomaly of skeletal bone	4.06E-05	Increased	3.416	bias	CASP9,CBS,COL5A2,FGFR2,FOXC2,MTAP,NF1,PCSK6,PDE4D,PDGFA,PHGDH,POR,RDH10,ROR2,SH3PXD2B,TFAP2A,TRAF4,TWIST1
Cancer, Tumor Morphology	invasion of tumor	4.22E-05		-0.816	bias	CDKN2A,DSP,FGF2,MCAM,PCSK6,PDCD4,SLPI,TWIST1
Neurological Disease	dyskinesia	4.57E-05				ADRA2C,CASP9,CDH2,DIO2,EEF1A2,EGR1,FGF2,FGFR4,FOS,GNAL,GYPC,HOXC6,LPL,MAL2,MAN1A1,PCDH7,PLCB1,RARB,RGS2,SCD,SERPINI1,SGK1,SLC1A1,SLC1A3,STOM,USP2
Connective Tissue Development and Function, Embryonic Development, Nervous System Development and Function, Organ Development, Organ Morphology, Organismal Development, Skeletal and Muscular System Development and Function, Tissue Development	abnormal morphology of sacral vertebra	4.60E-05				HOXA10,HOXA9,HOXC11,ROR2
Embryonic Development, Organ Development, Organismal Development, Respiratory System Development and Function, Tissue Development	development of trachea	4.60E-05				ADA,FGFR2,HOXA5,TRAF4
Hair and Skin Development and Function, Organ Morphology	lack of vibrissae	4.60E-05		1.982	bias	HOXC13,INHBB,KRT17,ST14
Cardiovascular System Development and Function	morphology of cardiovascular system	4.67E-05				AKAP12,CDH2,CDH5,ENG,FBLN1,FBLN5,FGF2,FGFR2,FOXC2,GJC1,HOXA3,ITGB8,LPL,MEIS1,MYO1E,NF1,PDGFA,PLA2G4A,POR,RARB,RGS2,RYR2,SEMA3A,SEMA5A,TFAP2A,TMOD1
Hereditary Disorder, Neurological Disease, Psychological Disorders, Skeletal and Muscular Disorders	Huntington's Disease	4.79E-05				ADRA2C,CASP9,CDH2,DIO2,EEF1A2,EGR1,FGF2,FGFR4,FOS,GNAL,GYPC,HOXC6,LPL,MAL2,MAN1A1,PCDH7,PLCB1,RARB,SCD,SERPINI1,SGK1,SLC1A1,SLC1A3,STOM,USP2
Connective Tissue Development and Function, Skeletal and Muscular System Development and Function, Tissue Morphology	abnormal morphology of cartilage tissue	5.11E-05				FOXC2,HOXA3,HOXA5,HOXC5,RARB,ROR2,TRAF4
Amino Acid Metabolism, Small Molecule Biochemistry	synthesis of amino acids	5.11E-05		-1.698	bias	ASS1,CBS,DIO2,EGR1,PHGDH,SLC1A1,SLC1A3
Cellular Movement	cell movement of breast cancer cell lines	5.34E-05		-1.302	bias	ARHGAP8/PRR5-ARHGAP8,CDH2,FGF2,FGFR2,FOS,FOXA1,IGF1R,MCAM,MCF2L,NF2,PCSK6,SEMA3A,TFAP2A
Connective Tissue Development and Function, Embryonic Development, Organ Development, Organismal Development, Skeletal and Muscular System Development and Function, Tissue Development	ossification of bone	5.54E-05				FGFR2,FOXC2,HOXA9,IGF1R,NPR3,PAPPA,PLAGL1,ROR2,TOB1,WNT5A
Respiratory Disease	atelectasis	5.61E-05	Increased	2.588	bias	ADA,FOXC2,HOXA5,IGF1R,LPL,PDGFA,PLAGL1
Cancer, Gastrointestinal Disease	colorectal tumor	5.61E-05				ACPP,ADAMTS1,ADRA2C,ANPEP,AQP3,CD24,CDH2,CDKN2A,DMD,FGFR2,FOS,FSCN1,GDF15,GSTT1,HIST1H4A (includes others),HOXA10,HOXA9,HOXC10,HOXC6,IGF1R,IGF2BP1,MCAM,MEIS1,NEURL,NF1,NR2F1,PAPPA,PDCD4,PDGFA,PTGS1,SEL1L3,SERPINE2,SGK1,SLC16A1,SLC27A2,TNFSF9,TNS1,TNS4,TWIST1,WNT5A
Embryonic Development, Organ Development, Organismal Development, Skeletal and Muscular System Development and Function, Tissue Development	development of smooth muscle	5.63E-05				ENG,FOXP2,GJC1,NF1,STRA6
Cancer, Skeletal and Muscular Disorders, Tissue Morphology	transformation of lumbar vertebra	5.63E-05	Increased	2.177	bias	HOXA10,HOXA5,HOXA9,HOXC11,RARB
Cancer, Gastrointestinal Disease, Hepatic System Disease	liver tumor	5.81E-05		0.651		ADAMTS1,ALPP,AR,CDKN2A,CDKN2B,FGF2,FGFR2,FGFR4,FGL1,FOS,GSTT1,HIST1H3A (includes others),IQGAP2,NF1,NNMT,OLR1,PCSK9,PHGDH,PNPLA3,POR,PTGS1,SCD,SULF2,TWIST1
Embryonic Development, Organ Development, Organismal Development, Renal and Urological System Development and Function, Tissue Development	kidney development	6.00E-05				ADAMTS1,FBLN1,FGF2,FGFR2,FOXC2,MYO1E,NF1,PCSK9,POR,RARB,RDH10,SLC19A1,STRA6,SULF2
Embryonic Development, Organ Development, Organ Morphology, Organismal Development, Respiratory System Development and Function, Tissue Development	morphology of pulmonary alveolus	6.04E-05				ADA,FBLN1,FGFR4,FOXP2,HOXA5,LPL,PDGFA,ROBO1,ROR2
Reproductive System Development and Function, Tissue Morphology	quantity of gonadal cells	6.64E-05	Decreased	-2.927	bias	ADAMTS1,AR,CDKN2A,CGA,EGR1,FGFR2,FOS,MAP7,PDGFA,ROR2,WNT5A
Nervous System Development and Function, Tissue Morphology	morphology of nerves	6.85E-05				DLL3,FA2H,HOXA10,HOXA3,RARB,SEMA3A,SERPINE2,SLC1A3,TFAP2A
Connective Tissue Development and Function, Embryonic Development, Nervous System Development and Function, Organ Development, Organ Morphology, Organismal Development, Skeletal and Muscular System Development and Function, Tissue Development	abnormal morphology of cervical vertebra	6.86E-05				HOXA3,HOXA5,HOXA6,PKDCC,RARB,SULF2
Carbohydrate Metabolism, Molecular Transport, Small Molecule Biochemistry	uptake of D-glucose	7.11E-05		0.436	bias	CRTC3,DUSP9,EGR1,FGFR2,FGFR4,IGF1R,LPL,NR4A3,PLAGL1,SCD,SLC1A3,STEAP4
Neurological Disease, Psychological Disorders	disorder of basal ganglia	7.22E-05				ADRA2C,CASP9,CDH2,DIO2,EEF1A2,EGR1,FGF2,FGFR4,FOS,GNAL,GYPC,HOXC6,LPL,MAL2,MAN1A1,PCDH7,PDE4D,PDE8B,PLCB1,RARB,RGS2,SCD,SEMA5A,SERPINI1,SGK1,SLC1A1,SLC1A3,STOM,USP2
Cell Death and Survival	cell death of thymocytes	7.69E-05		1.145		ADA,CASP9,CDKN2A,DDIT4,EGR1,FOS,HOXA3,PERP,ST14,WNT5A
Organismal Survival	neonatal death	7.71E-05	Increased	4.402	bias	ADA,ASS1,COL5A2,FGFR2,FOS,HOXA3,HOXA5,IGF1R,INHBB,LPL,NR2F1,PDE4D,PKDCC,PLAGL1,PTGS1,RARB,ROBO1,ROR2,ST14,WNT5A
Cardiovascular Disease	ischemic cardiomyopathy	7.77E-05				ADA,OLR1,PDE3B,PDE4D,PTGS1
Connective Tissue Development and Function, Embryonic Development, Organ Development, Organ Morphology, Organismal Development, Skeletal and Muscular System Development and Function, Tissue Development	morphology of radius	7.77E-05				PKDCC,ROR2,SULF2,TFAP2A,WNT5A
Cell Death and Survival	apoptosis of thymoma cell lines	7.84E-05				AR,BAG1,DDIT4,FOS
Cardiovascular System Development and Function, Cellular Development, Organismal Development, Tissue Development	endothelial cell development	7.99E-05		-0.528	bias	ADAMTS1,ANPEP,CDH2,CDH5,CDKN2A,DAB2,ENG,FGF2,FGFR2,HOXC9,NF1,PIK3C2B,PLA2G4A,SEMA3A,TFAP2A,WNT5A
Cell Morphology	sprouting	7.99E-05		-1.347	bias	ADAMTS1,CDH2,FGF2,FOS,GDA,HS6ST2,ITGB8,NF1,OLR1,RHOB,ROBO1,ROR2,SEMA3A,SGK1,SULF2,WNT5A
Cell Morphology	shape change of neurites	8.28E-05		-1.697	bias	CDH2,FGF2,FOS,GDA,NF1,NR2F1,RHOB,ROBO1,ROR2,SEMA3A,SGK1,SULF2,WNT5A
Developmental Disorder, Skeletal and Muscular Disorders	congenital anomaly of musculoskeletal system	8.59E-05	Increased	3.540	bias	CASP9,CBS,COL5A2,DMD,FBLN1,FGFR2,FOXC2,KRT17,MTAP,NF1,PCSK6,PDE4D,PDGFA,PHGDH,POR,RDH10,ROR2,SH3PXD2B,TFAP2A,TPM2,TRAF4,TWIST1,WNT5A
Gene Expression	binding of protein binding site	8.59E-05		0.491		AR,EGR1,FGF2,FGFR4,FOS,FOXA1,HOXA10,HOXA9,NR2F1,OLR1,POR,RARB,RHOB,SLPI,TFAP2A
Cardiovascular Disease	ventricular septal defect	8.90E-05	Increased	2.607	bias	FBLN1,FOXC2,MEIS1,NF1,PCSK6,RARB,ROR2,TFAP2A
Cellular Movement	cell movement of primordial germ cells	9.21E-05				FGF2,ROR2,WNT5A
Developmental Disorder, Hereditary Disorder	dwarfism	9.28E-05		0.640	bias	CGA,FGFR2,HOXA5,IGF1R,PAPPA,PDE4D,ROR2,SH3PXD2B,WNT5A
Cardiovascular System Development and Function, Organismal Development, Tissue Morphology	morphology of capillary vessel	9.57E-05				FBLN1,FOXC2,ITGB8,LPL,MEIS1,MYO1E
Cancer	neoplasia of cells	9.63E-05	Decreased	-2.437	bias	ADAMTS1,CD24,CDH2,CDKN2A,DAK,EGR1,FBLN5,FGF2,FGFR4,FOS,IGF2BP1,MCAM,RHOB,ST14,TWIST1,WNT5A
Nervous System Development and Function, Organ Morphology	morphology of brain	9.91E-05				AKAP12,CASP9,EGR1,FA2H,FGF2,FOXP2,GPR37,IGF1R,ITGB8,NF1,NR2F1,PHGDH,RGS2,ROBO1,SEMA3A,SERPINE2,SLC1A3,SRGAP3,SULF2,TFAP2A
Cancer, Gastrointestinal Disease	colorectal cancer	1.03E-04				ACPP,ADAMTS1,ADRA2C,ANPEP,AQP3,CD24,CDH2,CDKN2A,DMD,FGFR2,FOS,FSCN1,GDF15,GSTT1,HIST1H4A (includes others),HOXA10,HOXA9,HOXC10,HOXC6,IGF1R,MCAM,MEIS1,NEURL,NF1,NR2F1,PAPPA,PDCD4,PDGFA,PTGS1,SEL1L3,SERPINE2,SGK1,SLC16A1,SLC27A2,TNFSF9,TNS1,TNS4,TWIST1,WNT5A
Inflammatory Disease, Respiratory Disease	pulmonary emphysema	1.03E-04		1.987	bias	FBLN5,FGFR4,HOXA5,PDE3B,PDE4D,PDGFA,SERPINI1
Cancer, Endocrine System Disorders, Gastrointestinal Disease	pancreatic cancer	1.07E-04				ADAMTS1,CDH2,CDKN2A,FOXA1,GDF15,HOXB6,IGF1R,ITGB8,S100P,SERPINE2,TPM2,TRIM29,TWIST1,WNT5A
Cancer, Endocrine System Disorders, Gastrointestinal Disease	pancreatic tumor	1.12E-04				ADAMTS1,BAG1,CDH2,CDKN2A,FOXA1,GDF15,HOXA5,HOXB6,IGF1R,ITGB8,S100P,SERPINE2,TPM2,TRIM29,TWIST1,WNT5A
Cellular Growth and Proliferation	cytostasis	1.14E-04		-0.801	bias	ADA,CBS,CD24,CDH5,CDKN2A,EGR1,IGF1R,MEIS1,NF2,NR2F1,RARB,SLC19A1,TFAP2A,TPM2
Cancer, Renal and Urological Disease	renal-cell carcinoma	1.15E-04				ALDH5A1,AR,BAG1,CDH5,CDKN2A,CRISPLD1,DMD,EEF1A2,EEF1B2,FOS,GSTT1,GYPC,INHBB,NXPH4,POR,RYR2,S100P,SMOX,SRGAP3,TMOD1
Cancer	tumorigenesis of benign tumor	1.17E-04	Increased	2.630	bias	CDKN2A,CDKN2B,EGR1,ENG,IQGAP2,NF1,NF2,PERP
Cell Death and Survival	neuronal cell death	1.18E-04		-0.192		ADA,AR,BAG1,CASP9,CDKN2A,DUSP1,EGR1,FGF2,FOS,GDA,GDF15,IGF1R,NF1,NR2F1,NR4A3,PCSK9,PERP,PLA2G4A,SEMA3A,SERPINE2,SERPINI1,SGK1,SLC1A1,SLC1A3,WNT5A
Organ Morphology	morphology of skin	1.18E-04		1.980	bias	CBS,COL5A2,EGR1,FBLN5,FGFR2,HOXC13,HR,IGF1R,INHBB,KRT17,PDGFA,PHGDH,PLAGL1,ST14
Cardiovascular Disease	ischemia of heart	1.19E-04				ADA,ADARB2,ALDH5A1,COL5A2,ENG,FOS,LPL,MARC1,MCF2L,NNMT,NPR3,PDE3B,PDE4D,PON2,PTGS1
Organismal Development	morphology of vessel	1.23E-04				CDH5,ENG,FBLN1,FBLN5,FOXC2,HOXA3,ITGB8,LPL,MEIS1,MYO1E,NF1,PAPPA,RARB,SEMA5A,TFAP2A
Cell Death and Survival	apoptosis of thymocytes	1.24E-04		1.435		ADA,CASP9,CDKN2A,EGR1,FOS,HOXA3,PERP,ST14,WNT5A
Cardiovascular System Development and Function, Organismal Development	morphogenesis of artery	1.25E-04				ENG,FOXC2,NF1,STRA6
Cancer, Neurological Disease	brain tumor	1.26E-04		1.165	bias	AKAP12,ASS1,CDKN2A,CDKN2B,CGA,EGR1,ENG,FGF2,FGFR4,FKBP10,HOXA9,HOXC5,IGF1R,NF1,RARB,TFAP2A
Cellular Development, Cellular Growth and Proliferation, Tumor Morphology	proliferation of cancer cells	1.26E-04		-1.772		BAG1,CDH5,CDKN2A,DUSP1,EGR1,FGF2,FOS,GDF15,IGF1R,INHBB,MCAM,NF2,RARB,RHOB,TWIST1,WNT5A
Cancer, Renal and Urological Disease	renal cancer	1.31E-04				ALDH5A1,AR,BAG1,CDH5,CDKN2A,CRISPLD1,DMD,EEF1A2,EEF1B2,FOS,GSTT1,GYPC,INHBB,NXPH4,POR,RARB,RYR2,S100P,SMOX,SRGAP3,TMOD1
Behavior	behavior	1.33E-04		-1.459	bias	ACPP,ADRA2C,AR,BAG1,COL5A2,DUSP1,EGR1,FA2H,FGF2,FOS,FOXP2,GNAL,IGF1R,INHBB,NEURL,NF1,NPR3,NR4A3,PLCB1,PTGS1,RARB,RDH10,RGS2,SCD,SEMA3A,SERPINI1,SGK1,SNRPN,SRGAP3,STRA6,TFAP2A,WNT10B
Cellular Development, Hair and Skin Development and Function	differentiation of keratinocytes	1.39E-04		0.000	bias	AQP3,CBS,CDKN2A,DSP,FGFR2,HOXA7,PTGS1,RDH10,ST14
Cancer, Neurological Disease	glioma	1.45E-04				AKAP12,BAG1,CDKN2A,CDKN2B,ENG,FGF2,HIST1H3A (includes others),IGF1R,NF1,NF2,SEMA5A
Nervous System Development and Function, Tissue Morphology	abnormal morphology of hippocampal commissure	1.46E-04				FGF2,NR2F1,ROBO1
Connective Tissue Development and Function, Skeletal and Muscular System Development and Function, Tissue Morphology	abnormal morphology of intervertebral disc	1.46E-04				HOXA5,HOXC5,TRAF4
Cancer	benign fibrous histiocytoma	1.46E-04				CDKN2A,HOXB6,NF1
Cardiovascular System Development and Function, Organismal Development, Tissue Morphology	morphology of blood vessel	1.50E-04				CDH5,ENG,FBLN1,FBLN5,FOXC2,HOXA3,ITGB8,LPL,MEIS1,MYO1E,NF1,RARB,SEMA5A,TFAP2A
Cell Death and Survival, Tumor Morphology	cell death of tumor cells	1.51E-04	Decreased	-2.377		ANPEP,AR,BAG1,CASP9,CD24,CDKN2A,DUSP9,FGF2,GDF15,HOXA7,IGF1R,PON2,RHOB,SLC16A1,TFAP2A,TWIST1
Cellular Movement	cell movement of brain cancer cell lines	1.52E-04		-1.892	bias	CD24,CDH2,CDKN2A,EGR1,FGF2,PDGFA,SEMA3A,TWIST1
Cell Death and Survival, Reproductive System Development and Function	cell viability of gonadal cell lines	1.54E-04				AR,PCSK6,POR,RYR2
Lipid Metabolism, Small Molecule Biochemistry	degradation of fatty acid	1.54E-04				ALDH5A1,FOXA1,LPL,NUDT7
Organ Morphology, Visual System Development and Function	opening of eyelid	1.54E-04				CBS,FOXP2,HOXA5,INHBB
Amino Acid Metabolism, Small Molecule Biochemistry	metabolism of amino acids	1.56E-04		-1.698	bias	ALDH5A1,ASS1,CBS,CSAD,DIO2,EGR1,KYNU,PHGDH,SLC1A1,SLC1A3
Developmental Disorder	Hypoplasia	1.56E-04	Increased	4.149	bias	AR,BAG1,CGA,FAM83H,FBLN1,FGF2,FGFR2,FOXC2,HOXA3,HOXA9,HOXC4,HS6ST2,IGF1R,KLRC4-KLRK1/KLRK1,NF1,PHGDH,RARB,RDH10,SCD,TBX3
Cell Morphology	morphology of cells	1.56E-04				ADA,CASP9,CBS,CDH5,CDKN2A,CDKN2B,CRTC3,DMD,EGR1,FA2H,FGF2,FGFR2,FOS,FOXC2,FOXP2,GDF15,HOXA10,HOXA5,HOXA7,HOXA9,IGF1R,IQGAP2,ITGB8,KRT17,LPL,MYO1E,NF1,NF2,NPR3,NR2F1,PDE3B,PLAGL1,RARB,ROR2,SEMA3A,SEMA5A,SERPINE2,SLC1A3,ST14,SULF2,TNS1,TWIST1,USP2,WNT5A
Embryonic Development, Organ Development, Organ Morphology, Organismal Development, Reproductive System Development and Function, Tissue Development	morphology of mammary gland	1.59E-04				CDKN2A,CDKN2B,FGFR2,INHBB,TBX3
Cardiovascular System Development and Function, Cell Death and Survival	cell viability of endothelial cells	1.59E-04		0.152	bias	ASS1,CDH5,DAB2,FGF2,OLR1,PDGFA
Cancer, Hematological Disease, Immunological Disease	lymphocytic leukemia	1.62E-04				ADA,ADARB2,CD24,CDKN2A,CDKN2B,NF1,PDE3B,PDE4D,PDE9A,POR,RHOB,RYR2,SLC19A1
Nervous System Development and Function	development of central nervous system	1.63E-04				ALDH5A1,CASP9,CBS,CDKN2A,DIXDC1,EGR1,FGF2,FGFR2,FOXP2,IGF1R,NF1,NR2F1,NR4A3,PCSK6,PHGDH,PLCB1,POR,RARB,RDH10,ROBO1,SERPINI1,SLC1A3,WNT5A
Cellular Movement	migration of breast cancer cell lines	1.65E-04		-1.079	bias	ARHGAP8/PRR5-ARHGAP8,CDH2,FGF2,FGFR2,FOXA1,IGF1R,MCAM,MCF2L,NF2,SEMA3A,TFAP2A
Embryonic Development, Hair and Skin Development and Function, Organ Development, Organismal Development, Tissue Development	skin development	1.67E-04				CDKN2A,COL5A2,DSP,FGFR2,HOXC13,HR,IGF1R,INHBB,KRT17,PDGFA,RARB,ST14,TFAP2A
Gene Expression	binding of AP1 consensus site	1.75E-04		0.698	bias	AR,FGF2,FOS,NR2F1,RARB,RHOB
Drug Metabolism, Endocrine System Development and Function, Lipid Metabolism, Molecular Transport, Small Molecule Biochemistry	concentration of progesterone	1.75E-04		-0.391	bias	CBS,CDH5,CGA,EGR1,POR,PTGS1
Gene Expression	transactivation	1.77E-04		-1.654	bias	AR,BAG1,CDKN2A,CIB2,DAB2,EGR1,FGF2,FOS,HOXB7,HOXC6,HR,IGF2BP1,NR2F1,NR4A3,PCSK6,PLAGL1,PLCB1,RARB,RHOB,TFAP2A,TRIM29,TWIST1,WNT5A
Organismal Functions, Tissue Morphology	healing of wound	1.80E-04				CDKN2A,EGR1,ENG,FGF2,KLRC4-KLRK1/KLRK1,NF1,PDGFA,PTGS1,SLPI,WNT5A
Connective Tissue Development and Function, Embryonic Development, Organ Development, Organ Morphology, Organismal Development, Skeletal and Muscular System Development and Function, Tissue Development	abnormal morphology of maxilla	1.81E-04				FGFR2,HOXA3,PKDCC,ROR2,TFAP2A
Respiratory System Development and Function	abnormal morphology of snout	1.92E-04				CBS,FGFR2,FOS,ST14,TFAP2A,WNT5A
Cellular Development, Embryonic Development, Tissue Development	differentiation of embryonic tissue	1.92E-04		-1.964	bias	CASP9,DAB2,FGF2,FGFR2,PDGFA,PHGDH
Embryonic Development, Organismal Development, Tissue Development	formation of mesoderm	1.92E-04	Decreased	-2.000	bias	FGF2,FOS,FOXC2,NF2,NR4A3,PCSK6
Molecular Transport, Nucleic Acid Metabolism, Small Molecule Biochemistry	quantity of cyclic nucleotides	1.95E-04		0.031	bias	CGA,FGF2,FOXC2,GNAL,NF1,NF2,PDE3B,PDE4D,RGS2,SEMA3A,WNT5A
Connective Tissue Disorders, Developmental Disorder, Hereditary Disorder, Skeletal and Muscular Disorders	Antley-Bixler syndrome	1.97E-04				FGFR2,POR
Gene Expression	binding of AP2 binding site	1.97E-04				FGFR4,TFAP2A
Connective Tissue Development and Function, Skeletal and Muscular System Development and Function	bone mineral content of tibia	1.97E-04				FGF2,P2RY6
Cell Death and Survival, Connective Tissue Development and Function	cell viability of brown adipocytes	1.97E-04				FGF2,IGF1R
Cancer, Tumor Morphology	conversion of spindle cell-type squamous cell carcinoma	1.97E-04				ENG,PCSK6
Embryonic Development	elongation of ectoderm	1.97E-04				ROR2,WNT5A
Cancer, Cardiovascular Disease	hyperplasia of tunica intima	1.97E-04				CDKN2A,NF1
Cardiovascular System Development and Function, Cellular Development, Cellular Growth and Proliferation, Organismal Development, Tissue Development	outgrowth of endothelial cells	1.97E-04				FGF2,SEMA3A
Cancer, Dermatological Diseases and Conditions, Developmental Disorder, Hereditary Disorder, Neurological Disease, Organismal Injury and Abnormalities	plexiform neurofibroma	1.97E-04				CDKN2A,NF1
Connective Tissue Disorders, Developmental Disorder, Hereditary Disorder, Skeletal and Muscular Disorders	saethre-chotzen syndrome	1.97E-04				FGFR2,TWIST1
Reproductive System Development and Function, Tissue Morphology	quantity of germ cells	1.97E-04	Decreased	-2.775	bias	ADAMTS1,AR,CDKN2A,CGA,EGR1,FGFR2,FOS,MAP7,ROR2,WNT5A
Cancer, Gastrointestinal Disease, Hepatic System Disease	liver cancer	1.99E-04				ADAMTS1,ALPP,AR,CDKN2A,CDKN2B,FGF2,FGFR2,FGL1,FOS,GSTT1,HIST1H3A (includes others),IQGAP2,NNMT,OLR1,PCSK9,PHGDH,PNPLA3,POR,PTGS1,SCD,SULF2,TWIST1
Cell Death and Survival	cell death of epithelial cells	2.00E-04		-0.170		AR,CASP9,CDH2,CDKN2A,DAB2,EGR1,ENG,FGF2,FGFR4,FOS,GDF15,GPR37,IGF1R,NF2,PLCB1,PTGS1,SGK1,USP2
Connective Tissue Development and Function, Embryonic Development, Organ Development, Organ Morphology, Organismal Development, Skeletal and Muscular System Development and Function, Tissue Development	morphogenesis of bone	2.05E-04				FGFR2,FOXC2,NR4A3,RDH10,TFAP2A
Cancer, Organismal Injury and Abnormalities	formation of pathological cyst	2.07E-04				ADAMTS1,CDKN2B,CGA,FGFR2,HOXA10,HR,PDCD4,TNS1
Embryonic Development, Tissue Morphology	abnormal morphology of branchial arch	2.11E-04				CDH5,HOXA3,NF1,PCSK6,POR,RDH10
Cellular Development	immortalization	2.11E-04		-1.377	bias	CDKN2A,FGF2,HOXA9,HOXB6,MEIS1,TBX3
Cell Death and Survival	cell viability of breast cancer cell lines	2.13E-04		-0.108	bias	ADAMTS1,CDKN2A,DUSP1,ELF3,FGFR2,GDF15,HOXA5,IGF1R,TWIST1
Embryonic Development, Organ Development, Organ Morphology, Organismal Development, Tissue Development, Visual System Development and Function	morphology of eye	2.14E-04				CDKN2A,COL5A2,EGR1,FGFR2,FOS,FOXC2,INHBB,POR,RARB,RDH10,SCD,SEMA5A,SLC1A3,TFAP2A
Organismal Development	abnormal morphology of perineum	2.16E-04				AR,FGFR2,HOXA10
Cancer, Neurological Disease	meningioma	2.16E-04				CDKN2A,FGF2,NF2
Organ Morphology	abnormal morphology of gland	2.26E-04				AKAP12,CBS,CDKN2B,CGA,FGFR2,HOXA10,HOXA3,INHBB,RARB,SERPINE2
Cell Death and Survival	apoptosis of prostate cancer cell lines	2.26E-04		-0.366		AKAP12,AR,CASP9,CDKN2A,EGR1,FOS,GDF15,HOXC6,TWIST1,USP2
Connective Tissue Development and Function, Embryonic Development, Organ Development, Organ Morphology, Organismal Development, Skeletal and Muscular System Development and Function, Tissue Development	abnormal morphology of short humerus	2.28E-04				HOXA10,HOXA9,HOXC11,WNT5A
Organ Morphology, Reproductive System Development and Function	lack of genital organ	2.28E-04		1.966	bias	AR,HOXA10,RARB,WNT5A
Cancer	tumorigenesis of soft tissue sarcoma	2.28E-04		1.990	bias	CDKN2A,FOS,NF1,RYR2
Cellular Development, Cellular Growth and Proliferation, Connective Tissue Development and Function, Skeletal and Muscular System Development and Function	proliferation of osteoblasts	2.31E-04				DUSP1,FGF2,FGFR2,NF2,NPR3,TWIST1
Cancer	triple-negative breast cancer	2.36E-04				AR,CDKN2A,EGR1,FGF2,FGFR2,FGFR4,FOS,PDGFA,WNT10B
Cell Morphology, Cellular Assembly and Organization, Cellular Development, Cellular Function and Maintenance, Embryonic Development, Nervous System Development and Function, Tissue Development	branching of neurites	2.44E-04		-1.486	bias	CDH2,FGF2,FOS,GDA,NF1,RHOB,ROBO1,ROR2,SEMA3A,SGK1,SULF2,WNT5A
Lipid Metabolism, Small Molecule Biochemistry, Vitamin and Mineral Metabolism	synthesis of terpenoid	2.44E-04		-0.560	bias	AR,CGA,FGF2,FGFR4,FOXA1,GDF15,NR2F1,PDE8B,POR,RDH10,SCD,SERPINE2,SLC27A2
Developmental Disorder	hypoplasia of organ	2.46E-04	Increased	3.668	bias	BAG1,CGA,FBLN1,FGF2,FGFR2,FOXC2,HOXA3,HOXA9,HOXC4,HS6ST2,IGF1R,KLRC4-KLRK1/KLRK1,NF1,RARB,RDH10
Neurological Disease, Skeletal and Muscular Disorders	neuromuscular disease	2.52E-04				ADRA2C,AR,CASP9,CDH2,DIO2,EEF1A2,EGR1,FGF2,FGFR4,FOS,GNAL,GYPC,HOXC6,LPL,MAL2,MAN1A1,MCAM,PCDH7,PDE4D,PLCB1,PTGS1,RARB,SCD,SEMA5A,SERPINI1,SGK1,SLC1A1,SLC1A3,STOM,USP2
Gene Expression	binding of DNA	2.53E-04		0.090		AR,BAG1,CDKN2A,EGR1,FGF2,FGFR4,FOS,FOXA1,FOXP2,HOXA10,HOXA9,LPL,NF1,NR2F1,OLR1,POR,RARB,RHOB,SCD,SLPI,TFAP2A
Cancer	carcinoma in breast	2.53E-04				ADAMTS1,ADRA2C,AR,CDH2,CDKN2A,DIXDC1,DMD,EGR1,FBLN5,FGF2,FGFR2,FGFR4,FOS,FOXC2,FSCN1,GDAP1,PDGFA,POR,SYT17,TBX3,WNT10B
Cancer, Cardiovascular System Development and Function	angiogenesis of tumor	2.57E-04		-0.277		ADAMTS1,CDH5,CDKN2A,FGF2,FGFR2,ITGB8,TWIST1
Digestive System Development and Function	morphology of digestive system	2.60E-04	Increased	2.215	bias	ADA,CBS,CDKN2A,DUSP1,EYA4,FGFR2,FOS,FOXC2,HOXA3,HOXC13,IGF2BP1,INHBB,IQGAP2,LPL,PDE3B,PKDCC,PTGS1,RARB,RDH10,SLC19A1,TBX3,WNT5A
Cell Morphology	tubulation of cells	2.63E-04		-1.660	bias	CDH5,CDKN2A,FGF2,HS6ST2,OLR1,RHOB,ROBO1,SEMA3A
Cancer, Reproductive System Disease	uterine cancer	2.63E-04				ALPP,ANKRD32,AR,CBS,CDH2,CDKN2A,DIXDC1,EEF1A2,EEF1B2,FBLN1,FBLN5,FGF2,FGFR2,FOS,FOXP2,GLT8D2,IGF1R,ITGB8,PDE8B,RARB,RGS2,SEL1L3,SLPI,TBX3,TFAP2A,TPM2,WNT5A
Cellular Growth and Proliferation	arrest in growth of cells	2.69E-04				AKAP12,CDKN2A,CDKN2B,DAB2,EGR1,ENG,FGFR2,FOS,GDF15,IGF1R,RARB
Cardiovascular Disease	coronary artery disease	2.88E-04				ADARB2,ALDH5A1,COL5A2,FOS,LPL,MARC1,MCF2L,NNMT,NPR3,PDE3B,PDE4D,PON2,PTGS1
Cardiovascular Disease	coronary disease	2.91E-04				ADA,ADARB2,ALDH5A1,COL5A2,FOS,LPL,MARC1,MCF2L,NNMT,NPR3,PDE3B,PDE4D,PON2,PTGS1
Gene Expression	transactivation of RNA	2.94E-04		-1.910	bias	AR,BAG1,CDKN2A,CIB2,DAB2,EGR1,FGF2,FOS,HOXB7,HOXC6,HR,IGF2BP1,NR2F1,NR4A3,PCSK6,PLAGL1,PLCB1,RARB,RHOB,TFAP2A,TWIST1,WNT5A
Cardiovascular Disease, Developmental Disorder	arrhythmogenic right ventricular dysplasia	3.06E-04				DSC2,DSP,RYR2
Cancer	spindle cell carcinoma	3.06E-04				CDKN2A,ENG,PCSK6
Amino Acid Metabolism, Lipid Metabolism, Small Molecule Biochemistry	synthesis of GABA	3.06E-04				EGR1,SLC1A1,SLC1A3
Connective Tissue Development and Function, Embryonic Development, Nervous System Development and Function, Organ Development, Organ Morphology, Organismal Development, Skeletal and Muscular System Development and Function, Tissue Development	abnormal morphology of vertebral column	3.24E-04				HOXA9,SULF2,TRAF4,WNT5A
Cancer, Hematological Disease	hematological neoplasia	3.24E-04	Increased	2.265	bias	ADA,ADARB2,CD24,CDKN2A,CDKN2B,EGR1,EYA4,FGF2,FGFR2,GSTT1,HOXA9,KLRC4-KLRK1/KLRK1,MCAM,MEIS1,NF1,NF2,NNMT,PDCD4,PDE3B,PDE4D,PDE9A,POR,RARB,RHOB,ROBO1,RYR2,SGK1,SLC19A1,TNS1,TWIST1
Amino Acid Metabolism, Small Molecule Biochemistry	metabolism of L-amino acid	3.25E-04				ALDH5A1,CBS,CSAD,KYNU,PHGDH,SLC1A3
Cancer, Hematological Disease	bone marrow cancer	3.32E-04				ADA,ADARB2,CD24,CDKN2A,CDKN2B,FGFR2,GSTT1,HOXA9,MEIS1,NF1,PDE3B,PDE4D,PDE9A,POR,RARB,RHOB,RYR2,SLC19A1
Cellular Movement	migration of brain cancer cell lines	3.37E-04		-1.756	bias	CD24,CDH2,CDKN2A,EGR1,FGF2,PDGFA,TWIST1
Developmental Disorder	dysplasia	3.47E-04				CDKN2A,COL5A2,DLL3,FGFR2,FOXC2,MTAP,PDE4D,POR,ROR2,SH3PXD2B,TWIST1,WNT5A
Lipid Metabolism, Small Molecule Biochemistry, Vitamin and Mineral Metabolism	synthesis of steroid	3.47E-04		-0.142	bias	AR,CGA,FGF2,FGFR4,FOXA1,GDF15,NR2F1,PDE8B,POR,SCD,SERPINE2,SLC27A2
Cancer	cell transformation	3.48E-04	Decreased	-2.401	bias	CDKN2A,CDKN2B,EGR1,ELF3,FGF2,FGFR2,FGFR4,FOS,HOXA9,IGF1R,MCF2L,MEIS1,PDCD4,PDGFA,RASIP1,RHOB,TBX3,TOB1,WNT5A
Cell Death and Survival	apoptosis of neurons	3.58E-04		0.628	bias	ADA,AR,CASP9,CDKN2A,DUSP1,EGR1,FGF2,FOS,IGF1R,NF1,NR2F1,NR4A3,PCSK9,PERP,SERPINE2,SGK1,WNT5A
Cellular Development, Connective Tissue Development and Function	adipogenesis of cells	3.60E-04	Increased	2.183		DUSP9,FGF2,FGFR2,FOXC2,NR4A3,PDE3B,ROR2
Cell Death and Survival, Tumor Morphology	apoptosis of tumor cells	3.61E-04		-1.827		ANPEP,AR,BAG1,CASP9,CD24,CDKN2A,FGF2,GDF15,HOXA7,IGF1R,PON2,RHOB,TFAP2A
Cancer, Dermatological Diseases and Conditions	papilloma	3.68E-04	Increased	2.117	bias	CDKN2A,EGR1,ENG,FGFR2,PDCD4,PERP,SCD,SLPI
Cancer, Respiratory Disease	Lung Cancer and Tumors	3.68E-04		0.518		ACPP,ADAMTS1,ADRA2C,AKAP12,ALDH5A1,ALPP,ANKRD32,ANPEP,AR,ASS1,BAG1,CD109,CD24,CDH2,CDKN2A,CNTLN,COBL,COL5A2,CRTC3,DDIT4,DEPDC7,DIO2,DLL3,DSP,DUSP9,ENG,FAM83H,FGFR2,FGL1,FHDC1,FOXA1,FOXP2,GLP2R,GRAMD1B,GSTT1,HIST1H3A (includes others),HIST1H4A (includes others),HIST2H2BE (includes others),HOXA5,HOXA7,HOXC13,HOXC6,HR,HS6ST2,IGF1R,INHBB,IQGAP2,LPL,MAP7,MCF2L,MTAP,MYPN,NF1,NF2,NUP210,PAPPA,PDGFA,PIK3…
Cancer, Reproductive System Disease	endometrial cancer	3.71E-04				CBS,CDKN2A,DIXDC1,EEF1A2,FBLN1,FBLN5,FGF2,GLT8D2,IGF1R,ITGB8,PDE8B,RGS2,SEL1L3,SLPI,TBX3,TFAP2A
Cancer, Hematological Disease	acute leukemia	3.72E-04				ADA,ADARB2,CDKN2A,CDKN2B,GSTT1,HOXA9,MEIS1,NF1,POR,RARB,RHOB,RYR2,SLC19A1
Nervous System Development and Function, Tissue Morphology	abnormal morphology of commissure	3.82E-04				CASP9,FGF2,NR2F1,ROBO1
Cell-To-Cell Signaling and Interaction, Cellular Assembly and Organization, Tissue Development	adhesion of cell-associated matrix	3.83E-04	Increased	2.000	bias	CDKN2A,FBLN5,HOXA7,LYPD3,NF1,NF2
Cellular Growth and Proliferation, Connective Tissue Development and Function	colony formation of fibroblast cell lines	3.84E-04		1.029	bias	AKAP12,CDKN2A,FBLN1,FGFR2,IGF1R,MCF2L,RHOB
Connective Tissue Disorders, Inflammatory Disease, Skeletal and Muscular Disorders	osteoarthritis	3.84E-04				ADAMTS1,ADRA2C,AR,ELF3,FGF2,PTGS1,SLC1A1,SLC1A3,WNT10B
Cancer, Hematological Disease	leukemia	4.04E-04		1.516		ADA,ADARB2,CD24,CDKN2A,CDKN2B,GSTT1,HOXA9,MEIS1,NF1,PDE3B,PDE4D,PDE9A,POR,RARB,RHOB,RYR2,SLC19A1
Cell Death and Survival	cell viability of tumor cell lines	4.08E-04	Decreased	-2.376	bias	ADAMTS1,AQP3,AR,BAG1,CASP9,CD24,CDH2,CDKN2A,DUSP1,ELF3,ENG,FA2H,FGF2,FGFR2,GDF15,HOXA5,IGF1R,MCAM,NUP210,ROR2,SGK1,SLC19A1,SLPI,TRIM29,TWIST1
Cancer, Reproductive System Disease	prostatic carcinoma	4.11E-04				AR,ASS1,CD24,CDKN2A,COBL,DMD,DUSP1,ENG,FGFR2,GDF15,HOXC4,HOXC5,RARB,SGK1,SLC22A3,USP2
Cell Signaling, Molecular Transport, Nucleic Acid Metabolism, Small Molecule Biochemistry	concentration of cyclic AMP	4.13E-04		0.236	bias	CGA,FGF2,FOXC2,GNAL,NF1,NF2,PDE3B,PDE4D,RGS2,SEMA3A
Connective Tissue Development and Function, Embryonic Development, Organ Development, Organ Morphology, Organismal Development, Skeletal and Muscular System Development and Function, Tissue Development	abnormal morphology of clavicle	4.16E-04				FGFR2,HOXA3,TFAP2A
Connective Tissue Development and Function, Embryonic Development, Organ Development, Organ Morphology, Organismal Development, Skeletal and Muscular System Development and Function, Tissue Development	abnormal morphology of deltoid tuberosity	4.16E-04				HOXA10,HOXA9,HOXC11
Skeletal and Muscular System Development and Function	fusion of joint	4.16E-04				FGF2,FGFR2,POR
Cellular Development, Cellular Growth and Proliferation, Connective Tissue Development and Function, Hair and Skin Development and Function	proliferation of dermal fibroblasts	4.16E-04				CDKN2A,ENG,FGF2
Cellular Assembly and Organization, Cellular Function and Maintenance	microtubule dynamics	4.21E-04	Decreased	-2.580	bias	AKAP12,ANPEP,AR,ARHGAP8/PRR5-ARHGAP8,CDH2,DIXDC1,DSP,DUSP9,ENG,FGF2,FGFR2,FOS,FOXC2,FSCN1,GDA,HOXA7,IGF1R,ITGB8,MAP7,NF1,NF2,NR2F1,PDGFA,PHGDH,RGS2,RHOB,ROBO1,ROR2,SEMA3A,SGK1,SULF2,TWIST1,WNT5A
Cancer, Hematological Disease, Immunological Disease	acute lymphocytic leukemia	4.22E-04				ADA,ADARB2,CDKN2A,CDKN2B,NF1,POR,RHOB,RYR2,SLC19A1
Connective Tissue Disorders, Developmental Disorder, Skeletal and Muscular Disorders	skeletal dysplasia	4.32E-04				COL5A2,FGFR2,MTAP,PDE4D,POR,ROR2,SH3PXD2B,TWIST1
Cancer, Tumor Morphology	size of tumor	4.36E-04		0.555		CD24,CDKN2A,FGF2,FGFR4,IQGAP2,NF1,PLA2G4A
Cellular Development, Connective Tissue Development and Function	adipogenesis of adipocytes	4.46E-04				DUSP9,FGF2,FGFR2,PDE3B
Lipid Metabolism, Molecular Transport, Small Molecule Biochemistry	quantity of steroid	4.48E-04		-0.558		AR,CBS,CDH5,CGA,DUSP1,EEF1A2,EGR1,FA2H,FGFR4,LPL,OLR1,PCSK9,POR,PTGS1,SCD,SGK1,SRGAP3,STEAP4
Nervous System Development and Function, Tissue Morphology	quantity of sensory neurons	4.48E-04		-1.423	bias	GDF15,HOXA3,IGF1R,NR2F1,SLC1A1,SLC1A3
Embryonic Development, Tissue Morphology	size of embryonic tissue	4.48E-04				FOXC2,IGF1R,NF1,RDH10,ROR2,WNT5A
Cell-To-Cell Signaling and Interaction	signaling of cells	4.48E-04				ADRA2C,AR,CASP9,CGA,FGFR2,GDF15,GJC1,PDGFA,SEMA5A,STC2,TNFSF9,WNT10B,WNT5A
Embryonic Development, Organismal Development, Tissue Development	development of craniofacial tissue	4.51E-04				FOXC2,INHBB,PCSK6,RDH10,TWIST1
Cellular Assembly and Organization	formation of cytoskeleton	4.53E-04		-1.992	bias	AR,COBL,DAB2,DMD,FGF2,GDA,GJC1,MCF2L,NF1,NF2,RGS2,RHOB,SGK1,TNS4,TPM2
Reproductive System Development and Function	development of reproductive system	4.68E-04		-1.982	bias	ADA,ADAMTS1,ADRA2C,AR,CDH5,CGA,EGR1,ENG,FGF2,FGFR2,FOS,HOXA10,IGF1R,INHBB,MAP7,NR4A3,PDGFA,RDH10,SLC19A1,STRA6,TBX3,WNT5A
Embryonic Development, Organismal Development	patterning of embryo	4.84E-04				DLL3,FGFR2,HOXA10,HOXA9,HOXC11,TFAP2A
Cancer, Cellular Development, Cellular Growth and Proliferation	neoplasia of tumor cell lines	4.91E-04	Decreased	-2.226		ADAMTS1,CD24,CDH2,CDKN2A,EGR1,FBLN5,FGF2,FOS,MCAM,ST14,TWIST1
Organismal Injury and Abnormalities	hyperesthesia	4.93E-04		1.410	bias	ACPP,FGF2,FOS,PTGS1,SGK1,SLC1A1,SLC1A3
Cellular Development	differentiation of connective tissue cells	4.97E-04		-0.617		FGF2,FGFR2,FOS,HOXA10,NF1,NR2F1,NUDT7,PKDCC,PLCB1,POR,RARB,RGS2,ROR2,SCD,SEMA3A,SH3PXD2B,TOB1,TWIST1,WNT10B,WNT5A
Cellular Development	development of stem cells	4.99E-04				ENG,FGF2,MSI2,PDGFA,ROR2
Cardiovascular Disease, Developmental Disorder	double outlet right ventricle	4.99E-04				FBLN1,MEIS1,NF1,PCSK6,TFAP2A
Cellular Assembly and Organization	development of cytoplasm	5.00E-04		-1.727	bias	AR,CDKN2A,COBL,CRTC3,DAB2,DMD,FGF2,GDA,GJC1,MCF2L,NF1,NF2,RGS2,RHOB,SGK1,TNS4,TPM2
Cell Death and Survival	cell death of kidney cells	5.04E-04		-0.929		AR,CASP9,DUSP1,FGF2,FGFR4,FOS,GLP2R,GNAL,GPR37,IGF1R,NF2,PLA2G4A,PLCB1,STRA6,UNC5A
Cardiovascular Disease	dilated cardiomyopathy	5.05E-04				DMD,DSP,EYA4,FGF2,IGF1R,RYR2,SLC1A3,TNNC1
Cancer, Respiratory Disease	lung tumor	5.11E-04		0.680		ACPP,ADAMTS1,ADRA2C,AKAP12,ALDH5A1,ALPP,ANKRD32,ANPEP,AR,ASS1,BAG1,CD109,CD24,CDH2,CDKN2A,CNTLN,COBL,COL5A2,CRTC3,DDIT4,DEPDC7,DIO2,DLL3,DSP,DUSP9,ENG,FAM83H,FGFR2,FGL1,FHDC1,FOXA1,FOXP2,GLP2R,GRAMD1B,GSTT1,HIST1H3A (includes others),HIST1H4A (includes others),HIST2H2BE (includes others),HOXA5,HOXA7,HOXC13,HOXC6,HR,HS6ST2,IGF1R,INHBB,IQGAP2,LPL,MAP7,MCF2L,MTAP,MYPN,NF1,NF2,NUP210,PAPPA,PDE4D,PDGF…
Reproductive System Development and Function	gestation	5.22E-04				ADRA2C,ALPP,CBS,INHBB,PLA2G4A,PTGS1
Cancer	tumorigenesis of sarcoma	5.22E-04		1.984	bias	CDKN2A,CDKN2B,FOS,NF1,NF2,RYR2
Cell Death and Survival	cell death of hematopoietic progenitor cells	5.27E-04		0.873		ADA,CASP9,CDKN2A,DDIT4,EGR1,FOS,HOXA3,MEIS1,PERP,ST14,WNT5A
Cardiovascular System Development and Function, Organ Morphology	morphology of heart	5.31E-04				AKAP12,CDH2,FGF2,FOXC2,GJC1,HOXA3,ITGB8,NF1,PDGFA,PLA2G4A,POR,RARB,RYR2,SEMA3A,TMOD1
Carbohydrate Metabolism, Lipid Metabolism, Molecular Transport, Small Molecule Biochemistry	concentration of phosphatidic acid	5.31E-04		-0.342	bias	ACPP,ADA,CASP9,EEF1A2,LPL,PHGDH,PLA2G4A,SCD
Cancer	lymphohematopoietic cancer	5.32E-04	Increased	2.265	bias	ADA,ADARB2,CD24,CDKN2A,CDKN2B,EGR1,EYA4,FGF2,FGFR2,GSTT1,HOXA9,KLRC4-KLRK1/KLRK1,MCAM,MEIS1,NF1,NF2,NNMT,PDCD4,PDE3B,PDE4D,PDE9A,POR,RARB,RHOB,ROBO1,RYR2,SGK1,SLC19A1,TNS1,TWIST1
Cancer	squamous cell tumor	5.35E-04		1.121		CD24,CDKN2A,DUSP9,ENG,FA2H,FGFR2,FOS,HIST1H3A (includes others),HIST2H2BE (includes others),HOXB6,MCAM,MTAP,PCSK6,PTGS1,RYR2,SEMA5A,SLPI,SYNGR1,WNT5A
Embryonic Development, Organ Development, Organ Morphology, Organismal Development, Respiratory System Development and Function, Tissue Development	abnormal morphology of bronchiole	5.49E-04				FGFR2,HOXA5,ROBO1
Connective Tissue Development and Function, Embryonic Development, Organ Development, Organ Morphology, Organismal Development, Skeletal and Muscular System Development and Function, Tissue Development	abnormal morphology of palate bone	5.49E-04				EYA4,FOXC2,PKDCC
Cellular Development, Cellular Growth and Proliferation, Tumor Morphology	arrest in growth of cancer cells	5.49E-04				EGR1,GDF15,RARB
Cell Morphology, Organ Morphology, Renal and Urological System Development and Function	morphology of pedicels	5.49E-04				FBLN1,FOXC2,MYO1E
Endocrine System Development and Function, Molecular Transport, Protein Synthesis, Small Molecule Biochemistry	quantity of TSH in blood	5.49E-04				CGA,DIO2,HOXA5
Inflammatory Response	inflammation of organ	5.61E-04		1.390	bias	ADA,AKAP12,ALPP,CBS,CD24,CPVL,DMD,DSP,DUSP1,EGR1,ELF3,EYA4,FGFR2,HOXA5,IGF1R,IL17RB,ITGB8,KRT17,LPL,MCAM,NR2F1,PDCD4,PDE3B,PDE4D,PHGDH,PLA2G4A,PNPLA3,POR,PTGS1,RARB,RYR2,SCD,SLPI,TNS1,TRAF4
Reproductive System Development and Function	ovulation	5.62E-04				ADAMTS1,CGA,EGR1,INHBB,PDE4D,PLA2G4A
Cancer, Respiratory Disease	lung cancer	5.68E-04		0.873		ACPP,ADAMTS1,ADRA2C,AKAP12,ALDH5A1,ALPP,ANKRD32,ANPEP,AR,ASS1,BAG1,CD109,CD24,CDH2,CDKN2A,CNTLN,COBL,COL5A2,CRTC3,DDIT4,DEPDC7,DIO2,DLL3,DSP,DUSP9,ENG,FAM83H,FGFR2,FGL1,FHDC1,FOXA1,FOXP2,GLP2R,GRAMD1B,GSTT1,HIST1H3A (includes others),HIST1H4A (includes others),HIST2H2BE (includes others),HOXA5,HOXA7,HOXC13,HOXC6,HR,HS6ST2,IGF1R,INHBB,IQGAP2,LPL,MAP7,MCF2L,MTAP,MYPN,NF1,NF2,NUP210,PAPPA,PDGFA,PIK3…
Tissue Morphology	abnormal morphology of membrane tissue	5.77E-04				CDH2,CDH5,HOXA10,ITGB8,NF1,POR,RARB,RYR2,TFAP2A
Cancer, Neurological Disease	acoustic neuroma	5.85E-04				NF1,NF2
Cell Death and Survival	apoptosis of retinal rods	5.85E-04				CASP9,FOS
Connective Tissue Development and Function, Skeletal and Muscular System Development and Function	bone mineral content of femur	5.85E-04				FGF2,P2RY6
Embryonic Development, Organ Development, Organismal Development, Reproductive System Development and Function, Tissue Development	development of female genital organ	5.85E-04				STRA6,TBX3
Developmental Disorder, Reproductive System Disease	dysplasia of genital organ	5.85E-04				ROR2,WNT5A
Developmental Disorder, Respiratory Disease	dysplasia of lung	5.85E-04				ROR2,WNT5A
Organ Development	formation of vaginal plug	5.85E-04				AR,SERPINE2
Cancer, Neurological Disease	hyperplasia of Schwann cells	5.85E-04				NF1,NF2
Cancer, Cellular Development	immortalization of myelomonocytic progenitor cells	5.85E-04				HOXA9,HOXB6
Connective Tissue Development and Function, Embryonic Development, Nervous System Development and Function, Organ Development, Organ Morphology, Organismal Development, Skeletal and Muscular System Development and Function, Tissue Development	lack of lumbar vertebra	5.85E-04				HOXA10,HOXC11
Digestive System Development and Function, Organ Morphology	lack of rectum	5.85E-04				FGFR2,WNT5A
Organ Morphology, Reproductive System Development and Function	lack of scrotum	5.85E-04				AR,HOXA10
Organismal Development	length of tail	5.85E-04				ROR2,WNT5A
Cellular Assembly and Organization, Cellular Function and Maintenance	localization of actin stress fibers	5.85E-04				ENG,RHOB
Cellular Assembly and Organization, Cellular Function and Maintenance, Cellular Movement, Nervous System Development and Function	localization of axons	5.85E-04				FGF2,SEMA3A
Cancer	onset of cancer	5.85E-04				AR,FGFR4
Endocrine System Development and Function, Nervous System Development and Function, Tissue Morphology	quantity of lutenizing hormone-releasing hormone neurons	5.85E-04				IGF1R,TFAP2A
Cancer	spindle cell-type squamous cell carcinoma	5.85E-04				ENG,PCSK6
Cell-To-Cell Signaling and Interaction	structure of intercellular junctions	5.85E-04				CDH2,PERP
Cell Morphology, Cellular Assembly and Organization	thickness of actin stress fibers	5.85E-04				CDKN2A,RHOB
Cancer, Skeletal and Muscular Disorders, Tissue Morphology	transformation of caudal vertebra	5.85E-04				HOXA9,HOXC13
Cancer, Neurological Disease	tumorigenesis of schwannoma	5.85E-04				NF1,NF2
Cancer	undifferentiated carcinoma	5.85E-04				CDKN2A,ENG
Cell Death and Survival	cell death of brain	5.87E-04		0.465		AR,BAG1,CASP9,CDKN2A,EGR1,FGF2,FOS,GDA,IGF1R,SEMA3A,SERPINI1,SGK1,SLC1A1
Connective Tissue Disorders, Developmental Disorder, Skeletal and Muscular Disorders	craniofacial abnormality	5.90E-04	Increased	3.116	bias	CASP9,FGFR2,NF1,PCSK6,PDGFA,PHGDH,POR,RDH10,ROR2,SH3PXD2B,TFAP2A,TWIST1
Connective Tissue Development and Function, Embryonic Development, Organ Development, Organ Morphology, Organismal Development, Skeletal and Muscular System Development and Function, Tissue Development	abnormal morphology of radius	5.98E-04				PKDCC,ROR2,SULF2,WNT5A
Tissue Morphology	abnormal morphology of sensory epithelium	5.98E-04				FGFR2,IGF1R,NR2F1,ROR2
Cancer, Endocrine System Disorders, Neurological Disease, Reproductive System Disease	pituitary gland tumor	6.02E-04				ASS1,CDKN2A,CDKN2B,CGA,EGR1,FGFR4,FKBP10,HOXC5,TFAP2A
Cell Morphology	shape change of axons	6.04E-04		-1.513	bias	FGF2,FOS,NR2F1,ROR2,SEMA3A,WNT5A
Cellular Development, Cellular Growth and Proliferation	proliferation of dermal cells	6.29E-04		0.557		CDKN2A,ENG,FA2H,FGF2,FGFR2,FOS,HOXA5,INHBB,KRT17
Reproductive System Development and Function	fertility	6.35E-04	Decreased	-3.246	bias	ADAMTS1,AKAP12,AR,CGA,HOXA10,HOXA9,INHBB,NPR3,PDE4D,PLA2G4A,POR,SULF2,TMOD1,TNS1,USP2
Embryonic Development, Organ Development, Organismal Development, Reproductive System Development and Function, Tissue Development	development of testis	6.64E-04				AR,INHBB,MAP7,NR4A3,RDH10,SLC19A1,WNT5A
Cardiovascular System Development and Function, Tissue Development	morphogenesis of cardiovascular tissue	6.66E-04				FGFR2,FOXA1,FOXC2,TMOD1,TNNC1
Developmental Disorder, Skeletal and Muscular Disorders	syndactyly	6.66E-04				FBLN1,FGFR2,POR,RDH10,TWIST1
Organismal Development, Skeletal and Muscular System Development and Function	morphology of hindlimb	6.86E-04				FGFR2,IGF1R,PKDCC,TBX3
Nervous System Development and Function, Tissue Morphology	abnormal morphology of cranial nerve	6.97E-04				FA2H,HOXA3,RARB,SEMA3A,SLC1A3,TFAP2A
Cellular Movement	cell movement of cervical cancer cell lines	6.97E-04		-1.264	bias	CDH2,NF1,PIK3C2B,S100P,SH3PXD2B,TFAP2A
Connective Tissue Development and Function, Skeletal and Muscular System Development and Function, Tissue Morphology	abnormal morphology of cricoid cartilage	7.07E-04				HOXA3,HOXA5,RARB
Tissue Morphology	abnormal morphology of pulmonary elastic fiber	7.07E-04				FGFR4,HOXA5,PDGFA
Cancer, Skeletal and Muscular Disorders, Tissue Morphology	transformation of sacral vertebra	7.07E-04				HOXA10,HOXA9,HOXC11
Cardiovascular System Development and Function, Organismal Development, Tissue Morphology	abnormal morphology of capillary vessel	7.30E-04				FBLN1,FOXC2,ITGB8,LPL,MYO1E
Embryonic Development, Organ Development, Organ Morphology, Organismal Development, Tissue Development, Visual System Development and Function	abnormal morphology of eye	7.30E-04				CDKN2A,EGR1,FOXC2,INHBB,POR
Cancer, Tumor Morphology	invasion of malignant tumor	7.30E-04		-1.000	bias	CDKN2A,FGF2,MCAM,PCSK6,TWIST1
Cancer, Neurological Disease	brain cancer	7.40E-04		1.165	bias	AKAP12,ASS1,CDKN2A,CDKN2B,CGA,EGR1,ENG,FGFR4,FKBP10,HOXA9,HOXC5,IGF1R,NF1,TFAP2A
Developmental Disorder	Growth Failure	7.41E-04	Increased	4.613	bias	ALPP,CBS,CDH2,CDH5,CGA,DIO2,EGR1,FGFR2,FGFR4,FOXP2,HOXA5,IGF1R,NR4A3,PDE4D,PDGFA,POR,RARB,RDH10,RYR2,SLC19A1,SNRPN,SULF2
Cellular Movement	cell movement of tumor cells	7.44E-04		-1.294	bias	CDH2,DUSP1,HOXA7,IGF1R,MCAM,RHOB,S100P,SLPI,WNT5A
Cellular Development, Cellular Growth and Proliferation	proliferation of carcinoma cell lines	7.61E-04		-0.432		DAB2,EGR1,FGF2,FGFR2,FSCN1,GDF15,IGF1R,IGF2BP1,ITGB8,PIK3C2B,RHOB,TMEM2,WNT5A
Cell Morphology, Cellular Assembly and Organization, Cellular Development, Cellular Function and Maintenance, Nervous System Development and Function, Tissue Development	morphogenesis of neurites	7.80E-04		-1.533	bias	CDH2,FGF2,FOS,GDA,IGF1R,NF1,PHGDH,RHOB,ROBO1,ROR2,SEMA3A,SGK1,SULF2,WNT5A
Lipid Metabolism, Small Molecule Biochemistry	synthesis of fatty acid	7.82E-04		-1.975	bias	ADA,EGR1,FOXA1,HOXA10,LPL,OLR1,PLA2G4A,PTGS1,RARB,SCD,SEMA3A,SLC1A1,SLC1A3
Organ Morphology	abnormal morphology of hair follicle	7.83E-04				CBS,HR,IGF1R,KRT17
Connective Tissue Development and Function, Embryonic Development, Organ Development, Organ Morphology, Organismal Development, Skeletal and Muscular System Development and Function, Tissue Development	abnormal morphology of ulna	7.83E-04				PKDCC,ROR2,TBX3,WNT5A
Cell Death and Survival	cell death of cerebellar granule cell	7.83E-04				BAG1,FOS,IGF1R,SEMA3A
Cellular Development, Cellular Growth and Proliferation, Tumor Morphology	proliferation of melanoma cells	7.83E-04				CDH5,EGR1,MCAM,NF2
Cardiovascular Disease	Hypertension	8.00E-04		-0.152	bias	ADRA2C,AR,CGA,DIO2,ENG,GDF15,GYPC,LPL,NPR3,OLR1,PDE3B,PDE4D,PTGS1,RGS2
Organismal Injury and Abnormalities	Wound	8.08E-04				CDH2,CDKN2A,EGR1,ENG,FGF2,KLRC4-KLRK1/KLRK1,PTGS1,SLPI,WNT5A
Reproductive System Development and Function	abnormal morphology of reproductive system	8.24E-04	Increased	2.724	bias	AR,CGA,EGR1,FGFR2,HOXA10,RARB,TBX3,WNT5A
Cardiovascular System Development and Function, Organismal Development, Tissue Morphology	abnormal morphology of blood vessel	8.29E-04				CDH5,ENG,FBLN1,FOXC2,HOXA3,ITGB8,LPL,MYO1E,NF1,RARB,SEMA5A,TFAP2A
Lipid Metabolism, Small Molecule Biochemistry	fatty acid metabolism	8.43E-04	Decreased	-2.129	bias	ADA,ALDH5A1,EGR1,FA2H,FGF2,FOXA1,HOXA10,LPL,NUDT7,OLR1,PHGDH,PLA2G4A,POR,PTGS1,RARB,SCD,SEMA3A,SLC1A1,SLC1A3,SLC27A2
Cancer, Reproductive System Disease	genital tumor	8.45E-04		-1.701		ALPP,ANKRD32,AR,ASS1,CD24,CDH2,CDKN2A,COBL,DAB2,DMD,DUSP1,EEF1A2,EEF1B2,ENG,FGF2,FGFR2,FOS,FOXP2,GDF15,HOXA5,HOXA9,HOXB6,HOXC4,HOXC5,HOXC6,IGF1R,MCAM,NF1,POR,PTGS1,RARB,S100P,SGK1,SLC22A3,SLPI,USP2,WNT5A
Cell Death and Survival	cell death of granule cells	8.55E-04		-1.067		BAG1,EGR1,FOS,IGF1R,SEMA3A,SGK1
Organ Morphology	morphology of hair follicle	8.71E-04				CBS,HR,IGF1R,KRT17,PDGFA
Cancer	squamous-cell carcinoma	8.73E-04				CD24,CDKN2A,DUSP9,ENG,FA2H,FGFR2,HIST1H3A (includes others),HIST2H2BE (includes others),HOXB6,MCAM,MTAP,PCSK6,PTGS1,RYR2,SEMA5A,SLPI,SYNGR1,WNT5A
Embryonic Development, Organ Development, Organ Morphology, Organismal Development, Respiratory System Development and Function, Tissue Development	abnormal morphology of pulmonary alveolus	8.77E-04				ADA,FBLN1,FOXP2,HOXA5,LPL,ROBO1,ROR2
Auditory and Vestibular System Development and Function, Embryonic Development, Organ Development, Organismal Development, Tissue Development	development of inner ear	8.77E-04				DIO2,FGFR2,IGF1R,NR2F1,NR4A3,ROR2,WNT5A
Dermatological Diseases and Conditions	loss of hair	8.77E-04	Increased	2.423	bias	FA2H,FOS,HOXC13,HR,KRT17,SCD,ST14
Cell Death and Survival	cell death of brain cells	8.80E-04		0.095		AR,BAG1,CASP9,CDKN2A,EGR1,FOS,GDA,IGF1R,SEMA3A,SERPINI1,SGK1,SLC1A1
Renal and Urological Disease	acute kidney injury	8.89E-04				ADRA2C,PDE3B,PDE4D,TNNC1
Hair and Skin Development and Function, Organ Development	growth of hair	8.89E-04				AR,CBS,HOXC13,KRT17
Respiratory System Development and Function	abnormal morphology of bronchus	8.90E-04				RARB,ROBO1,TRAF4
Lipid Metabolism, Small Molecule Biochemistry	breakdown of lipid	8.90E-04				FOXA1,LPL,PLCB1
Carbohydrate Metabolism, Lipid Metabolism, Molecular Transport, Small Molecule Biochemistry	concentration of phosphatidylserine	8.90E-04				CASP9,PHGDH,PLA2G4A
Cellular Development, Embryonic Development, Nervous System Development and Function, Organismal Development, Tissue Development	development of neural crest cells	8.90E-04				FOXC2,RDH10,TFAP2A
Embryonic Development, Organismal Development, Tissue Morphology	induction of embryonic tissue	8.90E-04				FGF2,PCSK6,TFAP2A
Connective Tissue Development and Function, Embryonic Development, Nervous System Development and Function, Organ Development, Organ Morphology, Organismal Development, Skeletal and Muscular System Development and Function, Tissue Development	lack of vertebrae	8.90E-04				HOXA10,HOXC11,WNT5A
Cancer, Dermatological Diseases and Conditions, Developmental Disorder, Hereditary Disorder, Neurological Disease, Organismal Injury and Abnormalities	neurofibromatosis	8.90E-04				CDKN2A,NF1,NF2
Dermatological Diseases and Conditions	disorder of hair	9.04E-04	Increased	2.613	bias	FA2H,FOS,FOXC2,HOXC13,HR,KRT17,SCD,ST14
Amino Acid Metabolism	quantity of amino acids	9.12E-04		-0.128		ALDH5A1,ASS1,CBS,CGA,DIO2,FOS,IGF1R,SLC1A1,SLC1A3
Cardiovascular System Development and Function, Cellular Movement	migration of vascular endothelial cells	9.46E-04	Decreased	-2.205	bias	ADAMTS1,CDH5,FGF2,FOXC2,HOXA9,PIK3C2B,PLA2G4A,ROBO1
Developmental Disorder	overgrowth syndrome	9.49E-04				CDKN2A,NF1,NF2,SLC1A1,SLC1A3
Organismal Injury and Abnormalities	Edema	9.58E-04		0.853	bias	ADRA2C,AR,DUSP1,ENG,FA2H,FOXC2,NF1,NPR3,OLR1,PLA2G4A,POR,ROR2,SERPINI1,TBX3
Cell Morphology	size of cells	9.64E-04		-0.462		ADA,AR,CBS,CDKN2A,CRTC3,DMD,DUSP1,FGF2,IGF1R,LPL,PDE3B,PLCB1,PON2,RGS2,TOB1
Cell Death and Survival	apoptosis of breast cancer cell lines	9.90E-04		0.168		BAG1,CASP9,DAB2,DDIT4,DUSP1,FBLN1,FGF2,HOXA5,PDCD4,SGK1,TFAP2A,TNS4
Cell Death and Survival	cell death of kidney cell lines	1.00E-03		-0.921	bias	AR,CASP9,FGFR4,FOS,GLP2R,GNAL,GPR37,IGF1R,NF2,PLA2G4A,PLCB1,STRA6,UNC5A
Cellular Development, Cellular Growth and Proliferation, Connective Tissue Development and Function	arrest in growth of fibroblast cell lines	1.00E-03				AKAP12,CDKN2A,EGR1,FOS
Cardiovascular System Development and Function, Organismal Development	formation of capillary vessel	1.00E-03				ADAMTS1,ANPEP,FGF2,OLR1
Cardiovascular System Development and Function, Cellular Movement	migration of microvascular endothelial cells	1.00E-03				CDH5,FGF2,FOXC2,PLA2G4A
Cancer	transformation of fibroblast cell lines	1.02E-03		-1.541	bias	CDKN2A,CDKN2B,EGR1,FGF2,FGFR2,FGFR4,FOS,IGF1R,MCF2L,PDGFA,RASIP1,RHOB
Embryonic Development, Hair and Skin Development and Function, Organ Development, Organismal Development, Tissue Development	development of epidermis	1.03E-03				CDKN2A,DSP,FGFR2,HOXC13,HR,KRT17,PDGFA,ST14,TFAP2A
Skeletal and Muscular System Development and Function	abnormal morphology of axial skeleton	1.03E-03				HOXA10,HOXA5,HOXC13,HOXC5,TFAP2A
Cardiovascular System Development and Function, Embryonic Development, Organ Development, Organismal Development, Tissue Development	development of ventricular septum	1.03E-03				PDGFA,ROR2,STRA6,TBX3,WNT5A
Cardiovascular System Development and Function, Organismal Development, Tissue Morphology	quantity of blood vessel	1.03E-03		-1.910	bias	ADAMTS1,CDKN2A,FBLN1,FGF2,FOXC2
Cancer, Skeletal and Muscular Disorders	rhabdomyosarcoma	1.04E-03		1.987	bias	ASS1,CDKN2A,FGFR4,FOS,NF1,RYR2
Organ Morphology, Reproductive System Development and Function	morphology of testis	1.08E-03				AR,CDKN2B,CGA,EGR1,FGF2,FOS,HOXA10,PDGFA,SERPINE2,SLC19A1,STC2,USP2
Embryonic Development, Organ Development, Organ Morphology, Organismal Development, Respiratory System Development and Function, Tissue Development	abnormal morphology of lung	1.08E-03				AKAP12,FGFR2,FOXP2,HOXA5,PDGFA,RARB,ROBO1
Cancer	tumorigenesis of epithelial tumor	1.10E-03		1.792	bias	CDKN2A,CDKN2B,EGR1,ENG,GDF15,IQGAP2,NF1,NF2,PERP,ROBO1,WNT10B
Cellular Function and Maintenance	cell saturation density	1.10E-03				AKAP12,CD24,CDKN2A
Lipid Metabolism, Small Molecule Biochemistry	degradation of acylglycerol	1.10E-03				LPL,PLCB1,PNPLA3
Cellular Development	differentiation of tumor cell lines	1.11E-03		-0.560	bias	DAB2,DUSP1,EGR1,FGF2,FGFR2,FOS,GNAL,HIST1H4A (includes others),HOXA10,HOXA5,IGF1R,NR2F1,PDE4D,RARB,TFAP2A
Cell Death and Survival	cytotoxicity of tumor cell lines	1.13E-03				AR,FOS,KLRC4-KLRK1/KLRK1,SGK1
Neurological Disease	Movement Disorders	1.13E-03		1.960	bias	ADRA2C,ALDH5A1,AR,CASP9,CDH2,DIO2,EEF1A2,EGR1,FGF2,FGFR4,FOS,GNAL,GYPC,HOXC6,LPL,MAL2,MAN1A1,MEIS1,NF1,PCDH7,PDE4D,PLCB1,RARB,RGS2,SCD,SEMA5A,SERPINI1,SGK1,SLC1A1,SLC1A3,SRGAP3,STOM,USP2
Lipid Metabolism, Molecular Transport, Small Molecule Biochemistry	concentration of fatty acid	1.14E-03		-1.368		CBS,CRTC3,DUSP1,FOS,LPL,OLR1,PDE3B,PLA2G4A,PON2,PTGS1,SCD,SLC1A1
Nervous System Development and Function, Tissue Morphology	abnormal morphology of prevertebral ganglion	1.16E-03				DLL3,SEMA3A
Developmental Disorder, Hereditary Disorder, Ophthalmic Disease	aniridia	1.16E-03				NF1,TFAP2A
Gene Expression	binding of octamer element	1.16E-03				AR,OLR1
Lipid Metabolism, Small Molecule Biochemistry	breakdown of fatty acid	1.16E-03				FOXA1,LPL
Cancer, Cell Death and Survival, Tumor Morphology	cell viability of prostate cancer cells	1.16E-03				SLC16A1,TWIST1
Embryonic Development, Tissue Morphology	disorganization of embryonic tissue	1.16E-03				ADA,IGF1R
Cell Signaling	frizzled-2 signaling pathway	1.16E-03				ROR2,WNT5A
Skeletal and Muscular System Development and Function	fusion of cranial suture	1.16E-03				FGF2,FGFR2
Cancer, Cardiovascular Disease	hyperplasia of endothelial cells	1.16E-03				FGF2,ITGB8
Cancer, Reproductive System Disease	hyperplasia of ventral prostatic lobe	1.16E-03				AKAP12,AR
Embryonic Development, Organ Development, Organ Morphology, Organismal Development, Respiratory System Development and Function, Tissue Development	lack of lung	1.16E-03				FGFR2,RDH10
Embryonic Development, Organ Development, Organ Morphology, Organismal Development, Reproductive System Development and Function, Tissue Development	lack of mammary gland	1.16E-03				FGFR2,TBX3
Embryonic Development, Organ Development, Organ Morphology, Organismal Development, Respiratory System Development and Function, Tissue Development	lack of pulmonary alveolus	1.16E-03				FGFR4,PDGFA
Cellular Movement	migration of gastric cancer cells	1.16E-03				RHOB,WNT5A
Cell Cycle, Hair and Skin Development and Function	mitogenesis of skin cell lines	1.16E-03				FGF2,FGFR2
Connective Tissue Development and Function, Tissue Morphology	number of tracheal ring	1.16E-03				HOXA5,WNT5A
Cellular Function and Maintenance	progression of tumor cells	1.16E-03				CDKN2A,MCAM
Cell Signaling, Nucleic Acid Metabolism, Small Molecule Biochemistry	reduction of cyclic AMP	1.16E-03				ADA,FGF2
Cardiovascular System Development and Function	stabilization of vasculature	1.16E-03				FGF2,ITGB8
Cancer	transformation of myeloid progenitor cells	1.16E-03				HOXA9,MEIS1
Cancer	triton tumor	1.16E-03				CDKN2A,NF1
Cell Morphology, Cellular Development, Nervous System Development and Function	tubulation of nervous tissue cell lines	1.16E-03				CDH5,FGF2
Cancer	sarcoma	1.18E-03		1.302	bias	ASS1,CDKN2A,CDKN2B,FGF2,FGFR4,FOS,IGF1R,NF1,NF2,NR4A3,POR,RARB,RYR2
Cell Death and Survival	cell death of ovarian cancer cell lines	1.20E-03		0.623		CASP9,DAB2,DUSP1,ENG,KLRC4-KLRK1/KLRK1,PLA2G4A,SLPI
Gastrointestinal Disease, Hepatic System Disease	hepatic steatosis	1.20E-03		0.281	bias	AR,CBS,CRTC3,DUSP1,FGFR2,LPL,PDE3B,PDE4D,POR,SCD,STEAP4
Cell Death and Survival	apoptosis of breast cell lines	1.21E-03		0.625		CDKN2A,DAB2,FOS,IGF1R,SGK1
Cell Cycle, Cell-To-Cell Signaling and Interaction, Cellular Growth and Proliferation	contact growth inhibition	1.23E-03		-0.074		CD24,CDH5,CDKN2A,EGR1,IGF1R,NF2,SLC19A1,TPM2
Cancer, Gastrointestinal Disease, Hepatic System Disease	hepatocellular carcinoma	1.24E-03				ADAMTS1,ALPP,AR,CDKN2A,FGF2,FGFR2,FGL1,HIST1H3A (includes others),IQGAP2,NNMT,PNPLA3,POR,PTGS1,SCD,SULF2,TWIST1
Cell Morphology	abnormal morphology of cells	1.24E-03				ADA,CBS,CDKN2A,CDKN2B,CRTC3,EGR1,FA2H,FGF2,FGFR2,FOXC2,FOXP2,HOXA10,HOXA5,HOXA9,IGF1R,IQGAP2,ITGB8,MYO1E,NF1,NPR3,NR2F1,PDE3B,RARB,ROR2,SEMA3A,SEMA5A,SERPINE2,SLC1A3,SULF2,USP2,WNT5A
Cell Death and Survival	cell death of breast cancer cell lines	1.24E-03		-0.065		BAG1,CASP9,DAB2,DDIT4,DUSP1,FBLN1,FGF2,FGFR2,HOXA5,PDCD4,SGK1,TFAP2A,TNS4
Lipid Metabolism, Molecular Transport, Small Molecule Biochemistry	concentration of phospholipid	1.24E-03		-0.168		ACPP,ADA,CASP9,CBS,EEF1A2,LPL,PHGDH,PLA2G4A,SCD
Cell Death and Survival, Cellular Function and Maintenance	self-renewal of cells	1.26E-03		-0.902	bias	CDKN2A,FGF2,FGFR2,IGF1R,MEIS1,TBX3
Organismal Injury and Abnormalities	Bleeding	1.26E-03	Increased	3.113	bias	AR,CASP9,CGA,ENG,FBLN1,FOXC2,ITGB8,MEIS1,NF1,PDE4D,PDGFA,PLA2G4A,POR,PTGS1,SLPI,TWIST1
Cellular Development, Cellular Growth and Proliferation, Connective Tissue Development and Function	proliferation of stromal cells	1.27E-03		-1.886	bias	AR,CGA,FGF2,HOXA10
Amino Acid Metabolism, Small Molecule Biochemistry	synthesis of L-amino acid	1.27E-03				CBS,PHGDH,SLC1A1,SLC1A3
Cell Signaling	MAPKKK cascade	1.29E-03		-0.640	bias	AR,CD24,FGF2,FGFR2,IGF1R,NF1,NF2,PDGFA,PELI2
Cell Death and Survival	apoptosis of endothelial cells	1.29E-03		0.178		ADAMTS1,ASS1,CASP9,CDH5,FGF2,NR4A3,OLR1,RHOB,SEMA3A
Cellular Development, Cellular Growth and Proliferation, Skeletal and Muscular System Development and Function	proliferation of muscle cell lines	1.31E-03		-1.195	bias	AR,FGF2,FGFR2,IGF1R,PAPPA
Cardiovascular System Development and Function, Organismal Development, Visual System Development and Function	vascularization of eye	1.33E-03		-0.834	bias	ADAMTS1,ANPEP,FGF2,IGF1R,PDGFA,PLA2G4A
Connective Tissue Development and Function, Embryonic Development, Organ Development, Organ Morphology, Organismal Development, Skeletal and Muscular System Development and Function, Tissue Development	abnormal morphology of short maxilla	1.34E-03				FGFR2,HOXA3,TFAP2A
