# Supplementary material for: Targeting the SIN3A-PF1 interaction inhibits epithelial to mesenchymal transition and maintenance of a stem cell phenotype in triple negative breast cancer
Source: Oncotarget. 2015 Oct 9;6(33):34087–105. doi: 10.18632/oncotarget.6048 (PMC4741438; doi:10.18632/oncotarget.6048)
Supplement: Supplementary file 5 [file oncotarget-06-34087-s005.xlsx]

## Sheet: Table S6
Upstream Regulator	Log Ratio	Molecule Type	Predicted Activation State	Activation z-score	Notes	p-value of overlap	Target molecules in dataset
TNF		cytokine	Inhibited	-3.369	bias	8.05E-13	AKAP12,ANPEP,AQP3,AR,ASS1,CDH2,CDKN2A,CIB2,DMD,DSC2,DUSP1,DUSP9,EGR1,ELF3,ENG,FGF2,FOS,FOXC2,GDF15,GSTT1,HOXA9,IL17RB,KYNU,LPL,MCAM,NNMT,NR4A3,OLR1,P2RY6,PAPPA,PCDH7,PCSK6,PDE8B,PDGFA,PHGDH,PLA2G4A,PTGS1,RGS2,ROBO1,SCD,SCUBE1,SERPINE2,SGK1,SLC1A3,SLC43A2,SLPI,STEAP4,TFAP2A,TNFSF9,TNNC1,TRAF4,TWIST1,USP2,WNT10B,WNT5A
TGFB1		growth factor	Inhibited	-4.435	bias	2.12E-12	ACPP,AIF1L,ALDH5A1,ALPP,ANPEP,ASS1,CASP9,CDH2,CDKN2A,CDKN2B,DAB2,DDIT4,DLL3,DSC2,DSP,DUSP1,EGR1,ELF3,ENG,FBLN1,FBLN5,FGF2,FGFR2,FOS,FOXC2,FSCN1,GDF15,HS6ST2,IL17RB,INHBB,KLRC4-KLRK1/KLRK1,KRT17,LPL,NNMT,NR4A3,OLR1,P2RY6,PAPPA,PDE4D,PDGFA,PHGDH,PLA2G4A,PLAGL1,PLCB1,PTGS1,RHOB,SCD,SEMA3A,SERPINE2,SGK1,STC2,SVEP1,TPM2,TWIST1,UST,WNT5A
KMT2A		transcription regulator	Inhibited	-2.566	bias	2.35E-12	FOXC2,HOXA10,HOXA5,HOXA7,HOXA9,HOXB6,HOXB7,HOXC6,HOXC9,MEIS1
ESR1		ligand-dependent nuclear receptor		-1.240	bias	4.09E-11	ADA,AR,C1QTNF6,CDKN2A,CGA,CSAD,DDIT4,DUSP9,EGR1,FBLN1,FOS,FOXA1,HOXC6,IGF1R,INHBB,KLRC4-KLRK1/KLRK1,LPL,PDCD4,POR,S100P,SGK1,STC2,TC2N,TMOD1
beta-estradiol		chemical - endogenous mammalian	Inhibited	-2.792	bias	6.30E-11	ACPP,ALPP,ANPEP,AR,C1QTNF6,CASP9,CD24,CDH2,CDK18,CGA,DDIT4,DSP,DUSP1,EGR1,ELF3,FBLN1,FGF2,FGFR2,FOS,FOXA1,FOXC2,GSTT1,HIST2H2BE (includes others),HOXA10,HOXA9,HOXC4,HOXC5,HOXC6,IGF1R,INHBB,KRT17,KYNU,LPL,MAL2,NPR3,NR2F1,NR4A3,OXCT1,P2RY6,PDCD4,PDE3B,PDGFA,PIK3C2B,PLA2G4A,PON2,PTGS1,RGS2,SGK1,SLPI,STC2,TNNC1,TWIST1,WNT5A
PDGF BB		complex	Inhibited	-3.218	bias	1.05E-10	AKAP12,DAB2,DUSP1,EGR1,FBLN5,FOS,FOXC2,GDA,GDF15,GJC1,IGF1R,NPR3,NR4A3,OLR1,PDGFA,RGS2,RHOB,SCD,SGK1,SLC1A1,SNURF,TOB1
HNRNPA2B1		other				3.50E-10	CD24,CPVL,EYA4,FSCN1,GDF15,GJC1,INHBB,NPR3,NR2F1,PAPPA,PCSK9,SLC1A1,STOM,SVEP1,TWIST1
SP1		transcription regulator	Inhibited	-3.416	bias	4.92E-10	ADA,AKAP12,AR,ASS1,CBS/LOC102724560,CDH2,CDKN2A,CDKN2B,DMD,EGR1,ENG,FGF2,FGFR4,FOS,GDF15,HIST1H4A (includes others),IGF1R,LPL,NF1,PDGFA,PLA2G4A,PTGS1,SGK1,SLC19A1,SNRPN,TNNC1
FSH		complex	Inhibited	-2.163	bias	8.75E-10	ACPP,ADAMTS1,AKAP12,AQP3,AR,BAG1,CASP9,CDH2,DAB2,DUSP1,DUSP9,FGF2,FOS,GSTT1,IGF1R,INHBB,LYPD3,PCSK6,PTGS1,RHOB,SGK1,TOB1,TPM2
bucladesine		chemical toxicant	Inhibited	-2.827	bias	1.06E-09	ADAMTS1,ALPPL2,AR,ASS1,CDH2,DIO2,DMD,DUSP1,FOS,GDF15,IGF1R,INHBB,MCAM,NR4A3,PDE4D,PDE8B,PTGS1,RARB,RGS2,TC2N
JUN		transcription regulator		-1.989	bias	3.18E-09	AKAP12,ALPP,AR,CDKN2A,CGA,DIO2,DUSP1,FBLN5,FGF2,FOS,FOXA1,IGF1R,ITGB8,MCF2L,RHOB,SCD,SGK1,SLC19A1,SNRPN,SULF2,TWIST1,WNT5A
forskolin		chemical toxicant	Inhibited	-3.677	bias	4.15E-09	ACPP,ADAMTS1,AKAP12,AQP3,BAG1,CASP9,CDH2,CGA,DAB2,DDIT4,DIO2,DUSP1,DUSP9,EGR1,FOS,GNAL,HOXA5,IGF1R,INHBB,NR4A3,PDE4D,PTGS1,RARB,RGS2,RHOB,SGK1,TPM2
dihydrotestosterone		chemical - endogenous mammalian	Inhibited	-2.245	bias	1.32E-08	ACPP,AR,CASP9,CDH2,CGA,COL5A2,DIO2,EGR1,FGF2,FOS,HIST1H3A (includes others),IGF1R,INHBB,LPL,MCAM,PDE9A,PHGDH,RHOB,SCD,SERPINE2,SGK1,SLC16A6,SLC1A3,TWIST1
HRAS		enzyme		-1.430	bias	4.93E-08	ADRA2C,CD24,CDKN2A,CDKN2B,CGA,COL5A2,DUSP1,EGR1,FGF2,FOS,HOXB6,IGF1R,IQGAP2,MCAM,OXCT1,PDGFA,PLA2G4A,PTGFRN,PTGS1,RARB,RHOB,SERPINE2,TBX3,TPM2,TWIST1
norepinephrine		chemical - endogenous mammalian	Inhibited	-3.013	bias	6.45E-08	DIO2,DUSP1,EGR1,FGF2,FOS,GDF15,IGF1R,MCAM,NR4A3,PDE4D,PDE8B,SGK1,TC2N
methylprednisolone		chemical drug		-1.440		9.29E-08	ANPEP,ASS1,CDH2,DAB2,DDIT4,DMD,DSC2,DUSP1,FBLN5,FOS,FOXA1,GDA,LPL,PDE3B,POR,RGS2,SGK1,SLC16A1,SLC16A6,SLC19A1,TC2N,TOB1,TRIM29,USP2
Lh		complex		-1.168	bias	9.75E-08	ACPP,ADAMTS1,AKAP12,AR,BAG1,CASP9,DAB2,DUSP1,DUSP9,FOS,INHBB,PDE4D,PTGS1,RHOB,SGK1,TPM2
MEN1		transcription regulator				1.04E-07	CDKN2B,FOS,FOXC2,HOXA7,HOXA9,HOXC6,MEIS1
phorbol myristate acetate		chemical drug	Inhibited	-2.385	bias	1.26E-07	ADAMTS1,CBS/LOC102724560,CDKN2A,CDKN2B,CGA,DAB2,DDIT4,DUSP1,EGR1,FGF2,FOS,FOXC2,GDF15,HIST1H4A (includes others),HOXA5,HOXA7,HOXA9,HOXB7,INHBB,LPL,NF1,NPR3,OLR1,PDE3B,PDE4D,PDGFA,PHGDH,PTGS1,RARB,RGS2,SLC16A1,SLPI,TRAF4
tretinoin		chemical - endogenous mammalian	Inhibited	-4.049	bias	1.51E-07	ADA,AKAP12,ANPEP,CASP9,CBS/LOC102724560,CDKN2A,CDKN2B,CGA,DAB2,DIO2,DSP,DUSP1,EGR1,ELF3,FGFR4,FOS,FOXA1,GDF15,HOXA3,HOXA5,HOXA9,HOXB6,HOXB7,HOXC5,HOXC9,IGF1R,MAP7,MEIS1,NR2F1,PDCD4,POR,PTGS1,RARB,SCD,SERPINE2,SLC16A1,SLC27A2,SLPI,SMOX,STRA6,WNT10B
TGFB3		growth factor	Inhibited	-2.927	bias	1.65E-07	CDH2,CDKN2A,CDKN2B,ENG,FGF2,FOS,SCD,SERPINE2,TNS1,TSPAN13
EDN3		other		-1.633	bias	1.91E-07	CDH2,CDKN2A,EGR1,FGF2,FOS,MCAM
estrogen receptor		group		-1.155		1.98E-07	CD24,CDH5,DSC2,DSP,EGR1,FGFR2,FGFR4,FOS,HOXC10,MAN1A1,PCDH7,PDGFA,POR,RGS2,WNT5A
decitabine		chemical drug	Inhibited	-4.339	bias	2.59E-07	AKAP12,CASP9,CDH2,CDKN2A,CDKN2B,DUSP1,EEF1B2,GDF15,GPR37,HOXA9,PDE9A,RARB,ROBO1,SGK1,SLC19A1,SNRPN,ST14,TFAP2A,TPM2,WNT10B,WNT5A
CREB1		transcription regulator	Inhibited	-2.751	bias	3.68E-07	CDH2,CGA,DIO2,DUSP1,EGR1,FOS,MEIS1,NF1,NR4A3,PDE3B,RGS2,SCD,SLC16A1,SLC19A1,TFAP2A
AGT		growth factor	Inhibited	-3.088	bias	5.63E-07	CDKN2A,DAB2,DUSP1,EGR1,ENG,FGF2,FOS,FOXP2,HOXA9,IGF1R,INHBB,NPR3,OLR1,PDGFA,PIR,PTGS1,RGS2,SGK1,SLC1A1,SRGAP3
LY294002		chemical - kinase inhibitor	Activated	3.769	bias	9.31E-07	ADAMTS1,ANPEP,AQP3,CDKN2A,CDKN2B,DUSP1,EGR1,FGF2,FOS,FOXC2,GDF15,HIST1H4A (includes others),IGF1R,INHBB,NR4A3,P2RY6,RGS2,SCD,SGK1,SLC1A1,WNT5A
nilvadipine		chemical drug		0.000		9.75E-07	ADA,CASP9,FGF2,PDCD4,SYNGR1,TPM2
SP3		transcription regulator		-0.376	bias	1.01E-06	AKAP12,CBS/LOC102724560,CDH2,DMD,DUSP1,EGR1,FOS,GDF15,LPL,PTGS1,SGK1,SLC19A1,TNNC1
SYVN1		transporter	Inhibited	-3.317	bias	1.15E-06	DAB2,DIO2,DUSP1,IGF1R,MCAM,OLR1,SLC16A1,SLC43A2,SLCO4A1,STOM,TNS4
8-bromo-cAMP		chemical reagent	Inhibited	-3.280	bias	1.48E-06	ALPPL2,CGA,DIO2,DUSP1,EGR1,FGF2,FOS,IGF1R,INHBB,PDE3B,PDE4D,SGK1
dexamethasone		chemical drug	Inhibited	-2.796		1.66E-06	ADAMTS1,BAG1,CASP9,CDKN2A,CDKN2B,CGA,DDIT4,DIO2,DUSP1,EGR1,FBLN1,FGF2,FOS,FOXC2,GDF15,HOXA7,IGF1R,IL17RB,INHBB,KRT17,LPL,NF1,NPR3,OSBP2,PCSK6,PDCD4,PDGFA,PTGFRN,PTGS1,RARB,RGS2,S100P,SCD,SERPINE2,SGK1,SLC27A2,SLPI,STOM,SULF2,TNS4,TPM2,WNT5A
Cg		complex	Inhibited	-2.379	bias	1.89E-06	ACPP,ADAMTS1,AR,CDH2,DMD,DUSP1,EGR1,IGF1R,INHBB,MCAM,NPR3,NR2F1,PAPPA,PDE4D,PTGS1,RGS2
lipopolysaccharide		chemical drug	Inhibited	-2.931	bias	1.94E-06	ADA,AQP3,AR,ASS1,CDH2,CDH5,COL5A2,DIO2,DUSP1,EGR1,ELF3,FGF2,FOS,FOXC2,FSCN1,GLP2R,INHBB,ITGB8,KCNK1,KYNU,LPL,NNMT,NR4A3,OLR1,OXCT1,P2RY6,PCDH7,PCSK6,PDCD4,PDGFA,PERP,PTGS1,RGS2,RHOB,SCUBE1,SEMA3A,SERPINE2,SERPINI1,SLPI,STEAP4,TNFSF9,TNNC1,TPM2
TP53		transcription regulator	Inhibited	-2.297	bias	1.99E-06	ADA,AKAP12,AR,ASS1,BAG1,CDKN2A,COL5A2,DDIT4,DUSP1,EGR1,ENG,FGF2,FOS,GDA,GDF15,IGF1R,MCAM,NR2F1,PCDH7,PDGFA,PERP,PTGS1,RHOB,ROBO1,SERPINE2,SGK1,SLC16A1,SLC19A1,SLPI,ST14,TNFSF9,TOB1,TPM2,TRAF4,TWIST1,UNC5A
RARG		ligand-dependent nuclear receptor	Inhibited	-2.034	bias	2.83E-06	DUSP1,EGR1,HOXA3,HOXA5,RARB,STRA6
CITED2		transcription regulator				3.30E-06	CDKN2A,CDKN2B,DUSP1,FOXC2,SLC1A3
NR3C1		ligand-dependent nuclear receptor	Inhibited	-2.477		3.41E-06	BAG1,CASP9,CGA,DDIT4,DUSP1,EGR1,FOS,GLP2R,IGF1R,KRT17,OLR1,PDCD4,PDGFA,PLAGL1,RGS2,RHOB,S100P,SGK1,STOM,TNFSF9,TNS4,TRAF4,WNT5A
4-hydroxytamoxifen		chemical drug		0.772	bias	4.26E-06	DDIT4,DUSP9,FOS,FOXA1,IGF1R,KLRC4-KLRK1/KLRK1,S100P,SGK1,TMOD1
PD98059		chemical - kinase inhibitor	Activated	4.296	bias	4.35E-06	AKAP12,ANPEP,AR,CDH2,CDKN2A,CDKN2B,CGA,DIO2,DUSP1,EGR1,ENG,FGF2,FOS,FOXC2,IGF1R,LPL,MCF2L,PCSK6,PDGFA,PLA2G4A,STOM
ESR2		ligand-dependent nuclear receptor	Inhibited	-2.025	bias	4.80E-06	AR,CGA,EGR1,FOS,FOXA1,HOXC6,IGF1R,LPL,PDGFA,TWIST1
NANOG		transcription regulator		-1.633		5.05E-06	ALPPL2,EGR1,FOS,HOXC4,IGF1R,MEIS1,PDCD4,TBX3,TOB1
EGF		growth factor	Inhibited	-3.233	bias	5.87E-06	ADA,ANPEP,AQP3,AR,CGA,DIO2,DUSP1,EGR1,ELF3,FGF2,FOS,IGF1R,NR4A3,PDCD4,PTGS1,RHOB,SCD,TFAP2A,TWIST1
CREBBP		transcription regulator		-1.998	bias	6.08E-06	AR,CDH5,CGA,EGR1,FGF2,FGL1,FOS,LPL,NR4A3,PDE3B,RGS2,SERPINE2
CTNNB1		transcription regulator	Inhibited	-3.266	bias	6.34E-06	ADRA2C,AR,CDH2,CDKN2A,DIO2,DIXDC1,FOS,FOXC2,HOXA5,HOXB7,IGF2BP1,INHBB,LPL,NUDT7,PCSK6,SCD,SEMA5A,SERPINE2,SGK1,TMEM2,TWIST1
EGR2		transcription regulator	Inhibited	-3.000	bias	7.29E-06	ASS1,DIO2,EGR1,FGF2,FOS,NXPH4,ROBO1,SCD,SLC16A1,SLC1A3
RNF20		enzyme				8.19E-06	HOXA10,HOXA9,MEIS1
Histone h3		group				8.29E-06	AKAP12,CDKN2A,CDKN2B,EGR1,FGFR2,FOS,HOXA10,HOXA9,HOXB6,IGF1R,MEIS1,RARB,SGK1,STOM
metribolone		chemical reagent		-1.873	bias	1.02E-05	ACPP,ADAMTS1,AR,CDKN2B,EGR1,FOS,GDF15,IGF1R,S100P,TWIST1
ADCYAP1		other	Inhibited	-2.562		1.06E-05	CGA,COL5A2,DLL3,EGR1,FGFR2,FOS,MAN1A1,MCAM,NPR3,POR,RHOB,SERPINE2,SLC1A3
poly rI:rC-RNA		chemical reagent	Inhibited	-2.519	bias	1.10E-05	DIO2,DUSP1,EGR1,ELF3,FGF2,FOS,GDF15,IQGAP2,KLRC4-KLRK1/KLRK1,KYNU,LPL,MEIS1,NR4A3,OLR1,RGS2,SLPI,WNT5A
aldosterone		chemical - endogenous mammalian	Inhibited	-2.924	bias	1.11E-05	ADAMTS1,FOS,IGF1R,LPL,OLR1,PDGFA,PTGS1,RGS2,SGK1
cycloheximide		chemical reagent		1.265		1.23E-05	AR,ASS1,DDIT4,DIO2,DUSP1,EGR1,FGF2,FOS,LPL,PDGFA,PERP,PTGS1,RGS2,RHOB,SCD,TOB1
EZH2		transcription regulator		-0.200		1.39E-05	CDKN2A,CDKN2B,FBLN1,GDF15,HOXA6,HOXA9,HOXB6,MAL2,PLA2G4A,SLC1A3,TBX3
DKK1		growth factor	Activated	2.425	bias	1.47E-05	CDKN2A,TBX3,TNNC1,TWIST1,WNT10B,WNT5A
let-7a-5p (and other miRNAs w/seed GAGGUAG)		mature microrna	Activated	3.098	bias	1.49E-05	CDH2,CDKN2A,DSP,IGF2BP1,NF2,RDH10,RHOB,SMOX,TMEM2,TPM2
NKX2-3		transcription regulator		-0.624		1.60E-05	AIF1L,CBS/LOC102724560,FAM46A,FGF2,GDF15,NETO2,NR2F1,PHGDH,PLCB1,SEMA3A,SERPINE2,UNC5A
prazosin		chemical drug	Activated	2.000	bias	1.71E-05	DIO2,DUSP1,EGR1,FOS
PHF1		transcription regulator				1.74E-05	HOXA10,HOXA6,HOXA9,HOXB6,HOXB7
U0126		chemical - kinase inhibitor	Activated	2.724	bias	1.96E-05	AQP3,CDH5,CDK18,DAB2,DUSP1,EGR1,FGF2,FGFR2,FOS,GDF15,GRAMD1B,IL17RB,LPL,NR4A3,NXPH4,SGK1,STC2,TWIST1
ghrelin		biologic drug				2.03E-05	EGR1,FOS,SCD
RNF2		transcription regulator				2.11E-05	CDKN2A,HOXA5,HOXB6,HOXC5,HOXC6
RB1		transcription regulator		1.528	bias	2.24E-05	CASP9,CDKN2A,DIO2,EGR1,FGF2,FOS,FOXC2,HIST1H2AB/HIST1H2AE,HIST1H4A (includes others),HIST2H2BE (includes others),IGF1R,KCNK1,MEIS1
RELA		transcription regulator	Inhibited	-2.283	bias	2.29E-05	AR,CBS/LOC102724560,CDKN2A,DIO2,DUSP1,EGR1,ELF3,FGF2,FOS,GDF15,IGF1R,NF2,OLR1,SERPINE2,TWIST1
EGFR		kinase		0.353	bias	2.75E-05	AR,CDKN2A,COL5A2,DSC2,EGR1,FOS,HOXA7,KRT17,PTGS1,RHOB,SERPINE2,SLPI,TWIST1
MAP2K1		kinase		-1.802	bias	3.17E-05	CDH5,CDKN2A,CDKN2B,DAB2,DUSP1,FGF2,FOS,IGF1R,SERPINE2,TWIST1
cisplatin		chemical drug		-1.788	bias	3.22E-05	ADAMTS1,ANPEP,AQP3,CDKN2A,CDKN2B,DDIT4,DUSP1,EGR1,ELF3,FOS,GDF15,HIST1H4A (includes others),IGF1R,MYO1E,NF1,PDE3B,PHGDH,SMOX,TFAP2A,TOB1,TPM2
TERT		enzyme				3.56E-05	AR,CD24,CDKN2A,COL5A2,FGF2,HOXB6,IQGAP2,PTGS1,TBX3
GNA15		enzyme				3.74E-05	AKAP12,DAB2,FBLN5,GDA,NPR3,OLR1,RGS2,SNURF
TP63		transcription regulator		-0.270	bias	3.79E-05	ADA,ADAMTS1,CDH2,CDK18,CDKN2B,DDIT4,FGFR2,FOS,ITGB8,PERP,TWIST1,WNT5A
KSR1		kinase				4.02E-05	CDKN2A,CDKN2B,TPM2
lenalidomide		chemical drug		-0.426	bias	4.03E-05	ELF3,HIST1H2AD,HIST1H3A (includes others),HIST1H4A (includes others),HIST2H2BE (includes others),LPL,MTAP,NETO2,SNRPN
E2F1		transcription regulator	Inhibited	-2.138	bias	4.24E-05	AR,CASP9,CDKN2A,DUSP1,EGR1,EYA4,FGF2,FGFR2,FOS,GRAMD4,HIST1H2AB/HIST1H2AE,HIST1H4A (includes others),HOXA9,MEIS1,TNFSF9
FSHR		g-protein coupled receptor				4.59E-05	ACPP,AR,DUSP1,INHBB,NPR3,PDGFA
genistein		chemical drug		0.595		4.60E-05	ACPP,ALDH5A1,ALPP,AR,DUSP1,FOS,GDF15,HOXA10,IGF1R,LPL,MAL2,PDCD4,WNT5A
miR-125b-5p (and other miRNAs w/seed CCCUGAG)		mature microrna	Activated	2.588	bias	5.31E-05	ADAMTS1,CDH5,CDKN2A,HIST1H4A (includes others),MAN1A1,PERP,SCD
BRCA1		transcription regulator		-0.333	bias	5.45E-05	AR,DDIT4,EGR1,GDF15,IGF1R,KRT17,PERP,ROBO1,SERPINE2
clozapine		chemical drug	Inhibited	-2.386	bias	5.72E-05	EGR1,FOS,NR4A3,SCD,SGK1,WNT5A
conjugated linoleic acid		chemical drug				5.82E-05	CBS/LOC102724560,DUSP1,FOS,GDF15,WNT10B
Ca2+		chemical - endogenous mammalian		-1.638	bias	6.50E-05	AR,CGA,DUSP1,EGR1,ELF3,FGF2,FOS,IGF1R,MCAM,NR4A3,SGK1,TNFSF9
saikosaponin A		chemical reagent				6.96E-05	CDKN2A,CDKN2B,FOS
SF3B2		other				6.96E-05	HOXA5,HOXB6,HOXC6
PHC2		other				6.96E-05	CDKN2A,HOXB6,HOXC6
actinomycin D		chemical drug	Activated	2.251	bias	7.61E-05	AR,ASS1,CDH2,CGA,DUSP1,FOS,IGF1R,LPL,PAPPA,PERP,RGS2
TBP		transcription regulator				7.84E-05	FOS,HIST1H2AD,HIST1H2BH/HIST1H2BO,HOXA9,IGF1R,NF1
FGF19		growth factor				8.00E-05	EGR1,FOS,MCAM,RGS2,SCD,SGK1,SLPI
Pkc(s)		group	Inhibited	-2.912	bias	8.04E-05	CGA,DUSP1,EGR1,FGF2,FOS,HOXA7,NR4A3,RARB,RGS2,STC2
GNRH		group		-1.996	bias	8.70E-05	CGA,DUSP1,EGR1,FOS
ETS		group				8.70E-05	DAB2,EGR1,ENG,FOS
diethylstilbestrol		chemical drug		-1.108	bias	9.03E-05	AQP3,AR,EGR1,FOS,HOXA10,HOXA9,IGF1R,INHBB,PDGFA,SLPI,WNT5A
CREM		transcription regulator		0.862	bias	9.05E-05	CGA,DIO2,DUSP1,EGR1,FOS,RARB,RHOB,RYR2,SLC16A1
methylselenic acid		chemical reagent				9.23E-05	ACPP,ADAMTS1,AR,CASP9,ELF3,FOXA1,GDF15,GPR37,IGF1R,RHOB,SCD,SGK1
FGF2	-1.510	growth factor	Inhibited	-2.974	bias	9.30E-05	ANPEP,AQP3,AR,EGR1,FGF2,FGFR2,FGFR4,FOS,IGF1R,NF1,PDGFA,SCD,TWIST1,WNT10B
arachidonic acid		chemical - endogenous mammalian		-1.812		1.09E-04	AQP3,EGR1,FOS,PLA2G4A,PTGS1,RGS2,SCD
SBDS		other				1.09E-04	EGR1,FA2H,FOS,HOXB6,HOXC10,PCDH7,PLAGL1
Ras		group		-1.435	bias	1.17E-04	ANPEP,CDKN2A,CDKN2B,EGR1,FOS,PDCD4,PDGFA,SERPINE2
RNA polymerase II		complex				1.21E-04	CDKN2A,DUSP1,FOS,FOXC2,GDF15,HIST1H4A (includes others),HOXA7,HOXA9,MEIS1,RARB,SLC27A2
thyroid hormone		chemical - endogenous mammalian		-0.726		1.22E-04	CDKN2A,CDKN2B,DIO2,EGR1,FOS,HR,LPL,NUDT7,SERPINE2,ST14
COMMD3-BMI1		transcription regulator		1.941	bias	1.32E-04	CDKN2A,CDKN2B,FOXA1,HOXC4
SRF		transcription regulator		-1.567	bias	1.34E-04	AKAP12,DMD,EGR1,FOS,GDA,MCF2L,MEIS1,MYO1E,SEMA3A,SEMA6D,SLPI,TNNC1,TPM2
phorbol esters		chemical - other		-1.486	bias	1.35E-04	CDH2,DUSP1,EGR1,FOS,HOXA5,HOXB7,PDGFA
RARB	-1.050	ligand-dependent nuclear receptor	Inhibited	-2.228	bias	1.39E-04	CDKN2B,EGR1,HOXA3,HOXA5,RARB,STRA6
Pka		complex		-1.698	bias	1.40E-04	CDH2,DUSP1,EGR1,FOS,NR4A3,PDE4D,SGK1,SLC1A3
IL1B		cytokine	Inhibited	-3.223	bias	1.45E-04	ACPP,ADAMTS1,ASS1,DAB2,DDIT4,DUSP1,EGR1,ELF3,FGF2,FOS,GDF15,ITGB8,NR4A3,PAPPA,PCDH7,PLA2G4A,PTGS1,RHOB,SCUBE1,SEMA3A,SLC1A3,TOB1,TWIST1
WNT1		cytokine		-1.478	bias	1.48E-04	CDKN2A,EGR1,FOS,IGF1R,MEIS1,PDCD4,STRA6,TWIST1
wortmannin		chemical - kinase inhibitor	Activated	2.416	bias	1.53E-04	ANPEP,AQP3,CDKN2A,CDKN2B,EGR1,FOS,FOXC2,IGF1R,NR4A3,SLC1A1
SMAD3		transcription regulator	Inhibited	-2.590	bias	1.53E-04	CDH2,CDKN2A,CDKN2B,EGR1,ENG,FBLN1,FOS,POR,RHOB,TPM2
MLL4		other				1.63E-04	HOXC10,HOXC6
LEO1		other				1.63E-04	HOXA9,MEIS1
ASXL1		transcription regulator				1.63E-04	PDCD4,RARB
RAB7A		enzyme				1.63E-04	EGR1,FOS
RPLP2		other				1.63E-04	IGF2BP1,PDCD4
BCKDHA		enzyme				1.63E-04	CDKN2A,RARB
Pde		group				1.64E-04	FOS,NR4A3,PTGS1
STAT3		transcription regulator	Inhibited	-3.116	bias	1.75E-04	CDH2,CDH5,CDKN2A,EGR1,FGF2,FOS,FSCN1,IGF1R,KRT17,PLA2G4A,SERPINE2,SGK1,STC2,TWIST1,WNT5A
IRS1		enzyme				1.76E-04	CDKN2B,EGR1,FOS,LPL,NR2F1,PDGFA,TNNC1,WNT5A
FOS	-1.230	transcription regulator		-0.199		1.77E-04	ALPP,AQP3,CGA,DIO2,EGR1,FGF2,FOS,FOXA1,LPL,SCD,SEMA6D,SERPINE2,SLC19A1,SLPI,SULF2,WNT10B,WNT5A
methylmercury		chemical toxicant	Activated	2.236		1.81E-04	ANPEP,EGR1,RHOB,SLC16A1,SLC1A1,STOM
epicatechin gallate		chemical drug				1.91E-04	CDKN2A,GDF15,PERP,RARB
NEUROG3		transcription regulator	Inhibited	-2.449	bias	1.97E-04	CDH2,NR2F1,RARB,RHOB,ROBO1,SEMA3A
progesterone		chemical - endogenous mammalian		-1.008		1.99E-04	ACPP,ADAMTS1,AR,CDH2,CDKN2A,CDKN2B,ENG,FGFR2,FOS,GSTT1,HOXA10,KCNK1,LPL,MEIS1,S100P,SCD,SGK1
ursolic acid		chemical drug				2.13E-04	FGF2,FOS,GDF15,OLR1,PDCD4
mifepristone		chemical drug	Activated	2.085		2.25E-04	COL5A2,DDIT4,DIO2,EGR1,FGF2,FOS,HOXA10,INHBB,PTGS1,RGS2,RHOB,ROBO1
dexamethasone phosphate		chemical drug		-1.067	bias	2.27E-04	CGA,DDIT4,DUSP1,SGK1
arotinoid acid		chemical toxicant		-1.067	bias	2.27E-04	DUSP1,FOS,RARB,SCD
thyroid hormone receptor		group				2.27E-04	FOS,HR,KRT17,POR
pCPT-cAMP		chemical - kinase inhibitor				2.32E-04	EGR1,FOS,FOXC2
PIAS2		transcription regulator				2.32E-04	AR,CDKN2B,FOS
HOXB3		transcription regulator				2.32E-04	HOXA3,HOXB6,HOXB7
DCN		other	Activated	2.186		2.38E-04	DUSP1,ENG,FGF2,IGF1R,SEMA3A
IGFBP2		other	Inhibited	-2.221	bias	2.38E-04	CD24,GDF15,NF1,NUP210,PTGFRN
NCOR1		transcription regulator				2.65E-04	CDKN2A,CGA,DUSP1,HOXC6,RARB
IGF1		growth factor	Inhibited	-3.035	bias	2.65E-04	ADA,ANPEP,DDIT4,DMD,EGR1,FOS,FOXA1,FOXC2,IGF1R,LPL,RARB,SCD,SLPI,TWIST1
KMT2D		transcription regulator	Inhibited	-2.000	bias	2.67E-04	HOXC6,NPR3,PCDH7,TNNC1
dibutyl phthalate		chemical toxicant				2.67E-04	AR,FOS,INHBB,POR
isobutylmethylxanthine		chemical toxicant	Inhibited	-2.566	bias	2.72E-04	EGR1,FOS,LPL,PDE3B,PDE4D,PTGFRN,SCD,WNT10B
hydrogen peroxide		chemical - endogenous mammalian	Inhibited	-2.962	bias	2.75E-04	CASP9,CDKN2A,DDIT4,DUSP1,EEF1B2,EGR1,ENG,FGF2,FOS,GDF15,IGF1R,MCAM,PDCD4,SGK1,TRAF4
D-glucose		chemical - endogenous mammalian		-1.122		2.76E-04	ADA,ASS1,DDIT4,EGR1,ELF3,FGF2,FOS,GDF15,HIST1H4A (includes others),LPL,NR4A3,PDCD4,PON2,SCD,SGK1,SLC1A3
corticosterone		chemical - endogenous mammalian		-1.231		2.82E-04	CGA,DDIT4,DIO2,FGF2,FOS,SGK1,WNT10B
halofuginone		chemical drug				2.87E-04	AKAP12,EGR1,FBLN5,PCSK6,POR,PTGFRN,USP2,WNT5A
CDKN2A	-2.590	transcription regulator		0.214	bias	2.97E-04	CDKN2A,CDKN2B,DUSP1,EGR1,FOXA1,HOXC4,KCNK1,PDGFA,PLAGL1,TOB1
bisindolylmaleimide		chemical - kinase inhibitor		1.969	bias	3.13E-04	CGA,EGR1,FGF2,FOS
Nos		group				3.16E-04	EGR1,FOS,OLR1
clonidine		chemical drug				3.16E-04	EGR1,FOS,RARB
dopamine		chemical - endogenous mammalian		0.218		3.19E-04	ADRA2C,EGR1,FOS,IGF1R,KCNK1,NPR3,SLC1A3
L-triiodothyronine		chemical - endogenous mammalian		-0.018	bias	3.38E-04	ALPPL2,AR,CGA,DIO2,DUSP1,EGR1,FKBP10,HR,IGF1R,KRT17,POR,RGS2,SCD
arsenite		chemical toxicant				3.39E-04	DUSP1,EGR1,FOS,HS6ST2,INHBB,PLCB1,SEMA5A
SNAI1		transcription regulator		-0.625		3.59E-04	CDH2,FOXC2,KRT17,SLC27A2,TWIST1
INHA		growth factor		0.089		3.60E-04	ADAMTS1,FGFR4,GJC1,INHBB,PCDH7,SGK1,TPM2
RAF1		kinase	Inhibited	-2.959	bias	3.60E-04	AKAP12,CDKN2A,CDKN2B,DIO2,EGR1,FOS,IGF1R,MCF2L,PCSK6,TPM2
Raf		group		-1.980	bias	3.64E-04	ANPEP,CDKN2A,FOS,RARB
Creb		group		-1.664	bias	3.74E-04	CGA,DUSP1,EGR1,FOS,MCAM,NF1,NR4A3,PDE3B,RGS2,RYR2
triamcinolone acetonide		chemical drug		1.234		3.88E-04	ALDH5A1,AQP3,DUSP1,EGR1,FGFR2,FOS,RGS2,SCD,SLC16A1,STC2
dinoprost		chemical - endogenous mammalian		-1.746	bias	3.97E-04	FGF2,FOS,LPL,PLA2G4A,POR,PTGS1
Insulin		group	Inhibited	-2.394	bias	4.02E-04	DDIT4,DUSP1,EGR1,FGFR4,FOS,FOXC2,IGF1R,LPL,NR4A3,PCSK9,PLCB1,SCD
mir-196		microrna				4.17E-04	HOXA7,HOXB7,HOXC9
ELK4		transcription regulator				4.17E-04	CDKN2A,EGR1,FOS
SKF-38393		chemical reagent				4.17E-04	EGR1,FGF2,FOS
ZEB1		transcription regulator		1.982	bias	4.20E-04	CDKN2A,CDKN2B,CGA,MAL2
apomorphine		chemical drug		-1.345		4.20E-04	EGR1,FGF2,FOS,IGF1R
NPM1		transcription regulator				4.20E-04	HOXA10,HOXA5,HOXA7,HOXA9
PBX1		transcription regulator				4.20E-04	CDKN2B,COL5A2,HOXA3,MEIS1
Calcineurin protein(s)		complex		-0.766	bias	4.36E-04	DUSP1,EGR1,FOS,NR4A3,RGS2
TCF4		transcription regulator		-1.000	bias	4.36E-04	ALPP,CDKN2A,CDKN2B,IGF2BP1,SGK1
deferoxamine		chemical drug		-0.707	bias	4.48E-04	CDKN2A,CGA,DUSP1,EGR1,FOS,GDF15,LPL,SERPINE2
DMRT1		other				4.58E-04	AR,FGFR2,HOXB7,HOXC4,IGF1R,MEIS1
tosedostat		chemical drug	Inhibited	-2.000	bias	4.82E-04	ASS1,CBS/LOC102724560,DDIT4,STC2
KMT2C		transcription regulator				4.85E-04	HOXC10,HOXC6
ARTN		growth factor				4.85E-04	CD24,TWIST1
F2RL3		g-protein coupled receptor				4.85E-04	EGR1,FOS
ATF7IP		transcription regulator				4.85E-04	CDKN2A,SNRPN
PPP1CA		phosphatase				4.85E-04	CDH2,FOS
NEU3		enzyme				4.85E-04	AR,EGR1
atipamezole		chemical drug				4.85E-04	EGR1,FOS
yohimbine		chemical drug				4.85E-04	EGR1,FOS
2-amino-3-phosphonopropionic acid		chemical - endogenous mammalian				4.85E-04	EGR1,FOS
HGF		growth factor	Inhibited	-2.750	bias	4.85E-04	ADAMTS1,AKAP12,CDKN2A,CDKN2B,EGR1,ELF3,FOS,ITGB8,KRT17,NR4A3,PDGFA,RGS2,RHOB,SEMA3A,SGK1,ST14
CNTF		cytokine		-0.875		4.91E-04	EGR1,FGF2,FOS,OXCT1,SCD,SLC16A1
HIF1A		transcription regulator		-1.746	bias	5.11E-04	ADAMTS1,AKAP12,CD24,CDH2,CDKN2A,ENG,FOS,HIST1H4A (includes others),INHBB,NR4A3,PDGFA,STC2
salmeterol		chemical drug				5.38E-04	DUSP1,RGS2,SLPI
trichostatin A		chemical drug	Inhibited	-3.464	bias	5.47E-04	AKAP12,AR,BAG1,C1QTNF6,CDKN2A,CDKN2B,DUSP1,ELF3,FBLN1,FGFR4,FOS,PTGS1,RARB,SEMA3A,SGK1,SNRPN,WNT5A
linoleic acid		chemical - endogenous mammalian		-0.882	bias	6.24E-04	DUSP1,LPL,OLR1,SCD,TWIST1
leukotriene D4		chemical - endogenous mammalian	Inhibited	-2.183	bias	6.24E-04	ADAMTS1,DUSP1,EGR1,NR4A3,RGS2
quercetin		chemical drug		-1.561		6.63E-04	ACPP,AR,CASP9,EGR1,FOS,LPL,NF2
PTH		other		-1.778	bias	6.77E-04	ADAMTS1,DUSP1,FOS,PDGFA,RGS2,SLC43A2,ST14,TNS1
Pka catalytic subunit		group				6.78E-04	CGA,PDGFA,TFAP2A
NCOA6		other				6.78E-04	FOS,LPL,SCD
PTHLH		other				6.79E-04	ADAMTS1,AR,CDKN2B,FOS,RGS2
lithium chloride		chemical drug		-1.664	bias	6.84E-04	AR,ASS1,FOS,FSCN1,GDF15,TMEM2
Am 580		chemical toxicant		-1.980	bias	7.09E-04	DUSP1,PDCD4,RARB,STRA6
trans-hydroxytamoxifen		chemical drug		1.134		7.74E-04	CD24,DDIT4,DUSP1,HIST2H2BE (includes others),HOXC4,INHBB,KYNU
POU2F1		transcription regulator				7.74E-04	DDIT4,GSTT1,HIST2H2BE (includes others),LPL,OLR1,PDE9A,TNNC1
MECP2		transcription regulator				7.76E-04	CDKN2A,CDKN2B,EGR1,HIST1H2AD,RARB,SGK1
bicalutamide		chemical drug		1.929	bias	7.98E-04	AR,CDH2,FOS,IGF1R
ETS2		transcription regulator		-1.519	bias	8.01E-04	ANPEP,CDKN2A,CGA,FOS,PCSK6
N-acetyl-L-cysteine		chemical drug		1.779	bias	8.13E-04	AR,CASP9,EGR1,FGF2,FOS,IGF1R,LPL,RARB,RHOB
ERBB4		kinase		1.471		8.25E-04	COL5A2,DUSP1,EGR1,SERPINE2,SLPI,WNT10B
CEBPA		transcription regulator	Inhibited	-2.538	bias	8.28E-04	AKAP12,ANPEP,ASS1,EEF1A2,FOS,LPL,OLR1,PCSK6,PTGS1,RGS2,SCD,SERPINI1,TFAP2A
GIP		other				8.39E-04	FOS,LPL,RGS2
GPER1		g-protein coupled receptor				8.39E-04	EGR1,FOS,SLC1A1
quinpirole		chemical reagent				8.39E-04	CGA,FGF2,FOS
EGR1	-1.050	transcription regulator		-1.520	bias	8.41E-04	AR,CASP9,EGR1,FGF2,GDF15,IGF1R,PDGFA,SGK1
WNT3A		cytokine		-0.574	bias	8.44E-04	CDH2,DDIT4,ENG,IGF2BP1,MEIS1,SLPI,TMEM2,TWIST1,WNT5A
ERBB2		kinase		-0.169	bias	8.61E-04	CDKN2A,CDKN2B,COL5A2,EGR1,ELF3,FOS,FSCN1,HIST1H4A (includes others),IGF1R,MAN1A1,NNMT,PDCD4,PTGS1,RHOB,S100P,SERPINI1,SLPI,WNT5A
trichloroethylene		chemical toxicant	Activated	2.236		8.67E-04	ANPEP,EGR1,RHOB,SLC16A1,STOM
benzene		chemical toxicant	Activated	2.236		8.67E-04	ANPEP,EGR1,RHOB,SLC16A1,STOM
CRH		cytokine		-1.126	bias	8.67E-04	AR,CGA,DIO2,FOS,SGK1
cobalt chloride		chemical reagent		-1.452	bias	8.67E-04	ADAMTS1,ANPEP,DUSP1,SLC1A1,SLC1A3
romidepsin		biologic drug				8.96E-04	CDKN2A,CDKN2B,FGF2,NF2
OSM		cytokine		-1.949	bias	9.25E-04	ADAMTS1,CDH2,CGA,DSC2,FGF2,FOS,HOXA9,KRT17,PDCD4,PDGFA,PLA2G4A,S100P,SLC16A1,SLC16A6,SLPI,TNNC1
oleic acid		chemical - endogenous mammalian		-0.842	bias	9.31E-04	DUSP1,FOS,LPL,OLR1,PNPLA3,SCD
GATA4		transcription regulator		-1.741	bias	9.31E-04	DAB2,DIO2,FOS,INHBB,RYR2,TNNC1
TWIST1	-1.010	transcription regulator		-0.688	bias	9.38E-04	AR,CDH2,CDKN2A,FGFR2,FOXC2
MAPK3		kinase	Inhibited	-2.213	bias	9.38E-04	CDKN2B,CGA,EGR1,FOS,PLA2G4A
RPL12		other				9.61E-04	IGF2BP1,PDCD4
CDCA2		other				9.61E-04	CDKN2A,CDKN2B
RPS11		other				9.61E-04	IGF2BP1,PDCD4
PENK		other				9.61E-04	CDKN2A,FOS
RPL35A		other				9.61E-04	IGF2BP1,PDCD4
RPS5		other				9.61E-04	IGF2BP1,PDCD4
RPS18		other				9.61E-04	IGF2BP1,PDCD4
PPP5C		phosphatase				9.61E-04	DUSP1,SGK1
TBPL1		transcription regulator				9.61E-04	FOS,NF1
ID4		transcription regulator				9.61E-04	CDKN2A,CDKN2B
citalopram		chemical drug				9.61E-04	FOS,TFAP2A
NR3C2		ligand-dependent nuclear receptor	Inhibited	-2.236		9.88E-04	ADAMTS1,EGR1,FGF2,IGF1R,RGS2,SGK1
L-glutamic acid		chemical - endogenous mammalian	Inhibited	-2.345	bias	9.88E-04	CASP9,CDH2,EGR1,FGF2,FOS,SLC1A3
ADIPOQ		other		0.342		9.91E-04	CDKN2A,DUSP1,EGR1,FOS,LPL,SCD,SLC27A2
lysophosphatidylcholine		chemical - other		0.000	bias	1.00E-03	EGR1,LPL,OLR1,RGS2
NR2F1	-1.170	ligand-dependent nuclear receptor		-1.067		1.00E-03	FOS,GDF15,LPL,RARB
NEDD9		other	Inhibited	-2.000	bias	1.00E-03	DDIT4,ELF3,FOS,GDF15
ADCY		group				1.02E-03	CDH2,FGF2,FOS
INSR		kinase		1.414	bias	1.05E-03	BAG1,DUSP1,EGR1,FBLN1,FOS,FOXC2,IGF1R,OLR1,PDCD4,RHOB,TPM2,TWIST1
MYC		transcription regulator		-0.168		1.06E-03	AKAP12,AR,ASS1,BAG1,CASP9,CDH2,CDKN2A,CDKN2B,COL5A2,DUSP1,EGR1,FBLN5,FOS,HIST1H4A (includes others),IGF2BP1,KRT17,PERP,RHOB,SERPINE2,SGK1,SLC16A1,SNRPN
IKBKG		kinase	Inhibited	-2.621	bias	1.09E-03	FOS,FOXC2,GSTT1,PCDH7,RYR2,SERPINE2,SGK1
phenylephrine		chemical drug	Inhibited	-2.194	bias	1.09E-03	DIO2,DUSP1,EGR1,FOS,RGS2
TRH		other		-1.930	bias	1.12E-03	CGA,DIO2,DUSP1,FOS
KLF6		transcription regulator				1.12E-03	ENG,IGF1R,NR2F1,RARB
YY1		transcription regulator				1.12E-03	CDKN2A,DMD,EEF1B2,FOS,HIST1H4A (includes others),PDGFA,PERP,PLAGL1,SNURF,TNNC1
AR	-1.330	ligand-dependent nuclear receptor		-1.406	bias	1.13E-03	AR,CDH2,CGA,EGR1,FGFR2,GDF15,IGF1R,PDGFA,PTGS1,RHOB,SGK1
isoproterenol		chemical drug	Inhibited	-2.579	bias	1.14E-03	BVES,DIO2,FGF2,FOS,LPL,PDGFA,SCD
IFNG		cytokine	Inhibited	-2.004	bias	1.16E-03	AIF1L,ASS1,CASP9,CDKN2A,COL5A2,DUSP1,EGR1,FBLN1,FGF2,FOS,GDF15,IGF1R,IL17RB,KLRC4-KLRK1/KLRK1,KRT17,KYNU,LPL,NF1,P2RY6,PAPPA,PDGFA,PHGDH,RHOB,SCUBE1,SLC1A3,SLPI,TMOD1,WNT5A
olanzapine		chemical drug		-0.160	bias	1.17E-03	FGFR2,FOS,NR4A3,PLA2G4A,RGS2,SLC22A3
KIAA1524		other	Activated	2.200	bias	1.17E-03	CDKN2B,CORO6,DSC2,GPR37,SERPINE2
p70 S6k		group				1.23E-03	CDH2,PDCD4,SCD
WNT7A		cytokine				1.23E-03	CDH2,HOXA10,WNT5A
ZBTB7A		transcription regulator				1.23E-03	ADA,CDKN2A,FOS
ethylene glycol tetraacetic acid		chemical reagent	Activated	2.000	bias	1.24E-03	CGA,EGR1,FOS,PTGS1
NCOR2		transcription regulator				1.24E-03	AR,FOS,LPL,RARB
NFYC		transcription regulator				1.24E-03	CDKN2A,FGFR2,RHOB,SGK1
troglitazone		chemical drug		-0.888		1.25E-03	AQP3,AR,CDKN2A,CIB2,EGR1,FOS,GDF15,LPL,NNMT,NR4A3,OSBP2,PDE3B,SCD
PPARD		ligand-dependent nuclear receptor		-1.526	bias	1.31E-03	AQP3,CSAD,LPL,PCSK6,PCSK9,SCD,SLC22A3,SLC27A2
docetaxel		chemical drug		1.192		1.37E-03	AR,CASP9,CDKN2A,IGF1R
methyl methanesulfonate		chemical toxicant		-1.980	bias	1.37E-03	CDKN2A,EGR1,ST14,TNFSF9
SB 216763		chemical toxicant		-1.980	bias	1.37E-03	FSCN1,NR4A3,RGS2,SCD
F2		peptidase	Inhibited	-3.073	bias	1.39E-03	DUSP1,EGR1,FAM46A,FGF2,FOS,IGF1R,NR4A3,PDGFA,PLA2G4A,RHOB
AKT1		kinase		-1.526	bias	1.43E-03	AR,ASS1,EGR1,FGF2,FOS,GDF15,IGF1R,RHOB,SCD
ARHGDIG		other				1.46E-03	COL5A2,HIST1H4A (includes others),RGS2
bexarotene		chemical drug		-0.842		1.46E-03	DDIT4,DUSP1,KRT17,LPL,RARB,SCD
DICER1		enzyme		0.849		1.50E-03	ANPEP,CDKN2A,CDKN2B,EGR1,ENG,FOS,PELI2
doxorubicin		chemical drug		-1.928	bias	1.51E-03	ADAMTS1,CASP9,CDKN2A,DUSP1,EEF1B2,EGR1,ELF3,FBLN1,FOS,GDF15,RYR2,TFAP2A
chloropromazine		chemical drug				1.51E-03	FOS,NR4A3,PLCB1,SCD
APC		enzyme		0.254		1.54E-03	ALPP,CDH2,LPL,PLA2G4A,PTGS1,SGK1
ERK		group	Inhibited	-2.774	bias	1.58E-03	CGA,DIO2,DUSP1,EGR1,FGF2,FOS,GDF15,KYNU,MCAM
raloxifene		chemical drug		0.707		1.59E-03	CD24,DDIT4,DUSP1,ENG,HIST2H2BE (includes others),HOXC4,INHBB,KYNU
heparan sulfate		chemical - endogenous mammalian				1.59E-03	FBLN5,FGF2
MTF2		transcription regulator				1.59E-03	CDKN2A,TBX3
RPS15		other				1.59E-03	IGF2BP1,PDCD4
RPS12		other				1.59E-03	IGF2BP1,PDCD4
RPL11		other				1.59E-03	IGF2BP1,PDCD4
MAD2L2		enzyme				1.59E-03	CDH2,EGR1
KLB		enzyme				1.59E-03	EGR1,FOS
LY379196		chemical - kinase inhibitor				1.59E-03	EGR1,LPL
triiodothyronine, reverse		chemical - endogenous mammalian				1.59E-03	DIO2,EGR1
6-cyano-7-nitroquinoxaline-2,3-dione		chemical reagent				1.59E-03	EGR1,FOS
quisqualic acid		chemical - endogenous non-mammalian				1.59E-03	EGR1,FOS
POU5F1		transcription regulator		0.277	bias	1.63E-03	CGA,FOXA1,HOXC4,IGF2BP1,MEIS1,TBX3
INS		other		0.209		1.63E-03	AQP3,CBS/LOC102724560,EGR1,FOS,IGF1R,PTGS1
5-N-ethylcarboxamido adenosine		chemical reagent		-0.816		1.63E-03	CDKN2B,EGR1,FGF2,FOXA1,RGS2,USP2
sphingosine-1-phosphate		chemical - endogenous mammalian		-1.476	bias	1.67E-03	ALPP,EGR1,FGF2,FOS,PDGFA
P38 MAPK		group	Inhibited	-3.016	bias	1.70E-03	ASS1,CDKN2A,DIO2,DUSP1,EGR1,FOS,ITGB8,NR4A3,RHOB,SGK1,TNNC1
ADRB		group		-0.186	bias	1.71E-03	CDKN2A,DDIT4,DIO2,FOS,GDF15,NR4A3,SLCO4A1
HOXA13		transcription regulator				1.72E-03	AR,HOXB6,WNT5A
UBE3A		enzyme				1.72E-03	AR,CDKN2A,SNRPN
sirolimus		chemical drug		0.184	bias	1.81E-03	ADA,AQP3,AR,ASS1,BAG1,CDKN2A,DDIT4,FOS,HIST1H4A (includes others),IGF1R,NR4A3,PDCD4,SCD
BMI1		transcription regulator				1.82E-03	CDKN2A,CDKN2B,HOXA9,HOXC5
Immunoglobulin		complex		0.303		1.85E-03	ANPEP,CBS/LOC102724560,DUSP1,EGR1,FOS,IL17RB,PDGFA,RGS2,SMOX
PI3K (complex)		complex		-1.793	bias	1.86E-03	CDH2,CDKN2B,DUSP1,FOS,IGF1R,MCAM,PDCD4,RGS2,RHOB,SGK1
Vegf		group	Inhibited	-2.905	bias	1.87E-03	ADAMTS1,AKAP12,ANPEP,CDH5,CDKN2A,EGR1,FGF2,ITGB8,NR4A3,PDGFA,RGS2,SGK1
RARA		ligand-dependent nuclear receptor	Inhibited	-2.207	bias	1.90E-03	DUSP1,EGR1,HOXA3,HOXA5,RARB,STRA6
SUZ12		enzyme				1.90E-03	CDKN2A,HOXA10,HOXB6,KRT17,RARB,TBX3
SMAD4		transcription regulator	Inhibited	-2.207	bias	1.97E-03	CDKN2A,CDKN2B,ENG,FOS,POR,SCD,SGK1,TPM2
Rar		group				2.01E-03	AQP3,EGR1,RARB
PDGF-AA		complex				2.01E-03	FGF2,FOS,PDGFA
NTRK1		kinase				2.01E-03	EGR1,FOS,WNT5A
FSHB		other				2.01E-03	INHBB,PDGFA,SGK1
Sch-23390		chemical drug				2.01E-03	EGR1,FGF2,FOS
CDK4		kinase				2.02E-03	AQP3,CDKN2A,HIST1H4A (includes others),HIST2H2BE (includes others),PDCD4,RGS2,STOM
EDN1		cytokine	Inhibited	-2.567	bias	2.04E-03	CDH2,EGR1,FGF2,FOS,MCAM,OLR1,PDGFA,TPM2
AHR		ligand-dependent nuclear receptor		1.442		2.09E-03	CDH2,CDKN2A,CDKN2B,COL5A2,FBLN5,FGFR2,FOS,NNMT,SEMA3A,SLC1A1,STEAP4
medroxyprogesterone acetate		chemical drug		-1.432		2.10E-03	FGF2,ROBO1,SGK1,SLPI,TWIST1,WNT5A
PAX7		transcription regulator		-1.387	bias	2.15E-03	ASS1,CDH2,EYA4,PLAGL1,TOB1
Tgf beta		group	Inhibited	-2.923	bias	2.17E-03	CDH2,CDKN2A,CDKN2B,DAB2,ENG,FGF2,FOS,PDGFA,RYR2
NFYB		transcription regulator				2.27E-03	CBS/LOC102724560,CDH2,CDKN2A,FGFR2,HIST1H2BH/HIST1H2BO,HIST1H3A (includes others),HIST1H4A (includes others),MTAP,RHOB,TWIST1
HOXA10	-1.060	transcription regulator		0.239	bias	2.27E-03	ALPP,CDKN2B,GSTT1,HOXA5,MEIS1,PHGDH,SCD,WNT10B
NRG1		growth factor		-0.680	bias	2.27E-03	AR,DUSP1,EGR1,ELF3,FOS,NR4A3,PDCD4,PDGFA
GnRH-A		chemical reagent		-1.552		2.29E-03	AR,CGA,EGR1,FOS,RGS2
MGEA5		enzyme	Activated	2.333	bias	2.30E-03	CD24,DAB2,FBLN1,FGFR4,FSCN1,MCAM,RHOB,SERPINE2,ST14
CCND1		transcription regulator				2.30E-03	AQP3,AR,CDKN2A,COL5A2,HIST1H4A (includes others),HIST2H2BE (includes others),PDCD4,RGS2,STOM
NF1	-1.130	other				2.32E-03	CBS/LOC102724560,FGF2,PDGFA
GLP-1-(7-34)-amide		chemical drug				2.32E-03	FOS,IGF1R,LPL
ACIN1		enzyme				2.36E-03	FOXA1,RARB
DAB2	-1.050	other				2.36E-03	DAB2,FOS
DLC1		other				2.36E-03	CDKN2A,CDKN2B
NPAT		transcription regulator				2.36E-03	HIST1H4A (includes others),HIST2H2BE (includes others)
TAF7L		transcription regulator				2.36E-03	FSCN1,SFMBT2
XPA		other				2.36E-03	FOS,PTGS1
SAFB		other				2.36E-03	CDKN2A,HOXC6
6,7-dinitroquinoxaline-2,3-dione		chemical reagent				2.36E-03	EGR1,FOS
fluphenazine		chemical drug				2.36E-03	FOS,NR4A3
halothane		chemical drug				2.36E-03	FOS,KLRC4-KLRK1/KLRK1
2-amino-5-phosphonovaleric acid		chemical - other				2.36E-03	EGR1,FOS
JUNB		transcription regulator				2.42E-03	CDKN2A,CGA,DUSP1,FBLN5,SCD,SGK1
isotretinoin		biologic drug	Inhibited	-2.213	bias	2.43E-03	ELF3,HOXA5,OLR1,RARB,S100P
SFTPA1		transporter	Activated	2.236	bias	2.58E-03	ANPEP,EGR1,FOS,SLC22A3,TWIST1
SUPT16H		transcription regulator				2.66E-03	EGR1,PDGFA,TMTC1
thapsigargin		chemical toxicant		-1.074	bias	2.67E-03	AR,DDIT4,DIO2,EGR1,FOS,OLR1,SERPINI1
testosterone		chemical - endogenous mammalian		0.038	bias	2.67E-03	ANPEP,AR,CDH2,CGA,EGR1,FGFR2,FOS,IGF1R,INHBB,PDE3B,WNT5A
A23187		chemical reagent		-1.241	bias	2.79E-03	AR,DDIT4,EGR1,FGF2,FOS,PON2
LDL		complex		-1.475	bias	2.83E-03	CDH5,CDKN2A,DUSP1,EGR1,FOS,IGF1R,NR4A3,OLR1,RYR2
Hmga1		other		-1.300	bias	2.92E-03	DAB2,EGR1,FOS,NF2,RHOB,SLC27A2
SND1		enzyme				3.03E-03	KYNU,NR2F1,SLCO4A1
LRP1		transmembrane receptor				3.03E-03	CDH2,WNT10B,WNT5A
MBD1		transcription regulator				3.03E-03	CDKN2A,HOXA7,SNRPN
TGFA		growth factor	Inhibited	-2.170	bias	3.07E-03	FOS,PLA2G4A,PTGS1,SLPI,WNT5A
indomethacin		chemical drug		-0.990	bias	3.09E-03	ADAMTS1,ELF3,FGF2,FOS,GDF15,IL17RB,LPL,PLA2G4A,PTGS1
FOXO1		transcription regulator		-1.029	bias	3.09E-03	AR,CDKN2B,DDIT4,FOS,LPL,SCD,SGK1,TNFSF9,TNNC1
Alpha catenin		group	Activated	2.433	bias	3.19E-03	ADAMTS1,COL5A2,ENG,SGK1,STEAP4,TWIST1
omeprazole		chemical drug				3.27E-03	EGR1,FOS,HIST2H2BE (includes others),POR
prostaglandin E2		chemical - endogenous mammalian	Inhibited	-2.425	bias	3.28E-03	ADAMTS1,DUSP1,EGR1,FOS,IGF1R,KLRC4-KLRK1/KLRK1,PLA2G4A,PTGS1,RGS2,TWIST1
CTR9		other				3.28E-03	HOXA9,MEIS1
EGR4		transcription regulator				3.28E-03	AR,EGR1
MFGE8		other				3.28E-03	CDH2,FGF2
CBX8		other				3.28E-03	CDKN2A,CDKN2B
DMTF1		transcription regulator				3.28E-03	ANPEP,CDKN2A
raclopride		chemical drug				3.28E-03	FOS,NR4A3
volinanserin		chemical drug				3.28E-03	EGR1,FOS
acetic acid		chemical - endogenous mammalian				3.28E-03	EGR1,FOS
alitretinoin		chemical drug		-1.787	bias	3.34E-03	AR,CGA,DUSP1,FOS,RARB,SCD,STRA6
miR-133a-3p (and other miRNAs w/seed UUGGUCC)		mature microrna				3.43E-03	CASP9,FSCN1,IGF1R
TRIB3		kinase				3.43E-03	DDIT4,GDF15,STC2
DACH1		transcription regulator				3.43E-03	EGR1,FGF2,FOS
cerivastatin		chemical drug		0.000		3.43E-03	ASS1,FGF2,IGF1R,PCSK9,PDGFA
NS-398		chemical reagent				3.43E-03	CDKN2A,FGF2,PCDH7,PDCD4,PTGS1
let-7		microrna	Activated	2.392	bias	3.48E-03	AR,CDH2,DMD,IGF2BP1,PLAGL1,RDH10
BDNF		growth factor	Inhibited	-2.166	bias	3.59E-03	AR,DUSP1,EGR1,FOS,FSCN1,GDA,INHBB,RYR2
IL6		cytokine	Inhibited	-3.209	bias	3.63E-03	ADAMTS1,ANPEP,CDKN2A,CDKN2B,CIB2,DUSP1,EGR1,FGL1,FOS,FSCN1,LPL,PDGFA,SGK1,SMOX,STOM,TWIST1,WNT5A
nitric oxide		chemical - endogenous mammalian	Inhibited	-2.177	bias	3.72E-03	AR,CDKN2A,DUSP1,EGR1,FOS,PTGS1,SGK1
PTEN		phosphatase		0.508		3.74E-03	AR,CDKN2A,CDKN2B,DUSP1,FGFR4,FOS,HOXA10,IGF1R,PDCD4,SCD,SMOX,TRAF4
Gsk3		group		0.849	bias	3.79E-03	FOS,FSCN1,GDF15,TWIST1
LEF1		transcription regulator				3.79E-03	AR,CASP9,CDKN2A,SGK1
mycophenolic acid		chemical drug	Inhibited	-2.200	bias	3.82E-03	AKAP12,ANPEP,DUSP1,KRT17,OLR1
potassium chloride		chemical drug	Inhibited	-2.200	bias	3.82E-03	CGA,EGR1,FOS,NR4A3,RYR2
NFYA		transcription regulator				3.82E-03	CBS/LOC102724560,EGR1,FGFR2,RHOB,SCD
Smad		complex				3.86E-03	CDKN2A,CDKN2B,WNT5A
mir-210		microrna	Activated	2.236	bias	4.03E-03	ALDH5A1,HOXA3,HOXA9,INHBB,NUP210
miR-1-3p (and other miRNAs w/seed GGAAUGU)		mature microrna	Activated	2.794	bias	4.06E-03	ANPEP,HIST1H3A (includes others),NETO2,PDCD4,SH3PXD2B,TNS4,TPM2,UST
pirinixic acid		chemical toxicant		-1.761	bias	4.21E-03	AQP3,CDH2,CDKN2A,CGA,FOXC2,HOXA7,LPL,PCSK9,PDCD4,PERP,POR,SCD,SLC27A2
ERBB3		kinase		1.710		4.25E-03	DUSP1,EGR1,IGF1R,PTGS1,SLPI
STAT5B		transcription regulator		-0.692		4.29E-03	AR,CASP9,FBLN1,FOS,SCD,TNNC1,TRAF4
cyclic AMP		chemical - endogenous mammalian	Inhibited	-2.273	bias	4.30E-03	CDH2,CGA,EGR1,FGF2,FOS,PDE4D,PLA2G4A,RARB,WNT10B
thioacetamide		chemical toxicant				4.30E-03	ADAMTS1,AKAP12,ELF3,FBLN5,PCSK6,POR,PTGFRN,USP2,WNT5A
NGFR		transmembrane receptor				4.32E-03	DMD,FOS,RHOB
urethane		chemical toxicant				4.32E-03	CDKN2A,CDKN2B,PTGS1
TFIIA		complex				4.34E-03	FOS,NF1
FANCA		other				4.34E-03	CGA,EGR1
CD244		transmembrane receptor				4.34E-03	EGR1,FOS
CTNND1		other				4.34E-03	CDH2,CDH5
FOXF1		transcription regulator				4.34E-03	FGF2,WNT5A
GSC		transcription regulator				4.34E-03	FOXC2,TWIST1
PA2G4		transcription regulator				4.34E-03	AR,GDF15
PBX2		other				4.34E-03	COL5A2,FOS
ARHGDIA		other				4.34E-03	AR,FOS
TAS1R3		g-protein coupled receptor				4.34E-03	DDIT4,SLC16A1
intralipid		chemical drug				4.34E-03	CGA,FOS
flufenamic acid		chemical drug				4.34E-03	AR,CGA
aplidine		biologic drug				4.34E-03	DUSP1,FOS
glucagon		biologic drug		-0.471	bias	4.37E-03	NR4A3,SLC43A2,ST14,TNS1
ETS1		transcription regulator	Inhibited	-2.570	bias	4.57E-03	ANPEP,CDH5,CDKN2A,EGR1,FGFR4,KLRC4-KLRK1/KLRK1,PERP,TWIST1
MAP2K1/2		group		-1.949	bias	4.68E-03	DUSP1,EGR1,FOS,PDGFA
haloperidol		chemical drug		-1.080	bias	4.70E-03	EGR1,FGF2,FOS,NR4A3,WNT5A
amphetamine		chemical drug		-1.932	bias	4.70E-03	CDH2,EGR1,FOS,RGS2,SGK1
5-O-mycolyl-beta-araf-(1->2)-5-O-mycolyl-alpha-araf-(1->1')-glycerol		chemical - endogenous non-mammalian	Inhibited	-2.236	bias	4.70E-03	DUSP1,ITGB8,KYNU,NR4A3,SERPINE2
TFAP2A	-1.500	transcription regulator				4.70E-03	CGA,FGFR4,GPR37,POR,SLC19A1
formaldehyde		chemical - endogenous mammalian				4.82E-03	EGR1,FOS,IGF1R
phorbol 12,13-didecanoate		chemical toxicant				4.82E-03	CDKN2A,DUSP1,SGK1
tamoxifen		chemical drug		-1.299		4.85E-03	CDH2,CSAD,FOS,GDF15,HOXB7,NNMT,SCD,SLC1A1
TCF		group				4.94E-03	DIO2,EGR1,FOS,INHBB,PCSK6
MAP3K1		kinase	Inhibited	-2.000	bias	5.01E-03	DUSP1,EGR1,FOS,PLA2G4A
H89		chemical - kinase inhibitor	Activated	2.416	bias	5.05E-03	CGA,DUSP1,EGR1,FGF2,FOS,PDE3B
AGN194204		chemical drug	Inhibited	-2.401	bias	5.07E-03	DUSP1,LPL,MAN1A1,PDCD4,SCD,STRA6,TRAF4
IL1A		cytokine	Inhibited	-2.752	bias	5.14E-03	ADAMTS1,FGF2,FOS,MCAM,P2RY6,PDGFA,PLA2G4A,WNT5A
aspirin		chemical drug		1.188	bias	5.19E-03	AR,GDF15,OLR1,PLA2G4A,PTGS1
BMP6		growth factor				5.19E-03	ADAMTS1,CDKN2A,MEIS1,PCSK6,SEMA3A
carbohydrate		chemical - endogenous mammalian				5.35E-03	PNPLA3,SCD,TKFC
Growth hormone		group		-1.314	bias	5.44E-03	EGR1,FOS,GDF15,IGF1R,LPL
UCN2		other				5.53E-03	AR,FOS
AGRP		other				5.53E-03	DIO2,FOS
GNA13		enzyme				5.53E-03	EGR1,FOS
poloxamer		chemical reagent				5.53E-03	DMD,LPL
Akt		group		0.586	bias	5.60E-03	AQP3,AR,FOS,IGF1R,LPL,MCAM,PTGS1,RHOB
FOXL2		transcription regulator		-1.987	bias	5.70E-03	CDKN2A,FOS,NR4A3,RGS2
PTPN11		phosphatase				5.70E-03	EGR1,FOS,NF1,PERP
SERPINE1		other				5.91E-03	CASP9,FGF2,FOS
NPPA		other				5.91E-03	CDKN2A,DUSP1,EGR1
dichlorovinylcysteine		chemical toxicant				5.91E-03	CDKN2A,IGF1R,SLC27A2
bisphenol A		chemical - endogenous non-mammalian		-1.964	bias	5.98E-03	ALDH5A1,AR,EGR1,FOS,NR4A3
THRA		ligand-dependent nuclear receptor				5.98E-03	CGA,FOS,LPL,POR,RARB
FOSL1		transcription regulator		0.000		6.07E-03	CDKN2A,EGR1,FOS,SERPINE2
GNRH1		other		-1.290	bias	6.07E-03	CGA,EGR1,FOS,INHBB
IL1		group	Inhibited	-2.393	bias	6.23E-03	ADAMTS1,AR,DUSP1,FOS,IGF1R,KYNU,PDGFA,PLA2G4A,PTGS1,WNT5A
losartan potassium		chemical drug	Activated	2.216	bias	6.27E-03	EGR1,ENG,FOS,OLR1,PDGFA
NFATC3		transcription regulator		-1.929	bias	6.45E-03	CGA,DDIT4,FOS,FOXA1
NPY		other				6.50E-03	CBS/LOC102724560,DIO2,FOS
UPF2		other				6.50E-03	BAG1,DSP,TSPAN13
SSRP1		other				6.50E-03	EGR1,PDGFA,TMTC1
CGA	-1.170	other				6.50E-03	ADAMTS1,CGA,SGK1
semaxinib		chemical drug				6.50E-03	CD24,S100P,SLPI
butyric acid		chemical - endogenous mammalian		-1.270		6.52E-03	BAG1,CBS/LOC102724560,CDKN2A,CGA,COL5A2,DUSP1,FOS,NF2,PTGS1,S100P,SGK1,WNT5A
Pdgf (complex)		complex		-1.921	bias	6.56E-03	CDKN2B,EGR1,FGF2,FOS,TWIST1
SOX2		transcription regulator				6.56E-03	FOS,HOXC4,MEIS1,TBX3,TWIST1
KRAS		enzyme		0.024		6.65E-03	ANPEP,BAG1,CDH2,CDKN2A,FOS,MCAM,RHOB,SERPINE2,STOM,TPM2
EPHB1		kinase				6.85E-03	EGR1,FOS
Shc		group				6.85E-03	FOS,LPL
RLIM		enzyme				6.85E-03	CDH2,CDKN2B
CHRM3		g-protein coupled receptor				6.85E-03	EGR1,FOS
BCAR1		enzyme				6.85E-03	CDKN2B,EGR1
RPS6KA4		kinase				6.85E-03	DUSP1,FOS
RALA		enzyme				6.85E-03	CD24,CDH2
calmidazolium		chemical drug				6.85E-03	EGR1,FOS
urea		chemical - endogenous mammalian				6.85E-03	EGR1,GYPC
tolbutamide		chemical drug				6.85E-03	AQP3,EGR1
ryanodine		chemical - endogenous non-mammalian				6.85E-03	FOS,RYR2
NCOA3		transcription regulator				6.86E-03	FGF2,FGFR2,IGF1R,RARB
bisindolylmaleimide I		chemical - kinase inhibitor	Activated	2.236	bias	6.86E-03	CGA,EGR1,FOS,GDF15,LPL
VEGFA		growth factor	Inhibited	-2.067	bias	6.97E-03	ADAMTS1,ANPEP,CDH5,CDKN2A,EGR1,FGF2,FOS,PTGS1
linsidomine		chemical drug				7.13E-03	CDKN2A,EGR1,PDGFA
TGFB2		growth factor				7.27E-03	CDKN2A,EGR1,FOS,SCD
TGFBR2		kinase		0.332		7.63E-03	AR,CDH2,CDKN2A,CDKN2B,KLRC4-KLRK1/KLRK1,PLAGL1,SVEP1
NGF		growth factor	Inhibited	-2.269	bias	7.63E-03	CDKN2A,DUSP1,EGR1,FOS,PLA2G4A,TFAP2A,WNT5A
MAPK1		kinase	Inhibited	-2.377		7.73E-03	ANPEP,AR,CDH2,CGA,DAB2,DUSP1,EGR1,FOS,GRAMD1B,KRT17
A2M		transporter				7.80E-03	CDH2,WNT10B,WNT5A
MSX2		transcription regulator				7.80E-03	AQP3,CDH2,TWIST1
F7		peptidase				7.80E-03	AR,EGR1,FOS
KNG1		other				7.80E-03	FGF2,FOS,PTGS1
NFKBIA		transcription regulator		-0.745	bias	7.83E-03	COL5A2,FGF2,FGFR4,FOS,FOXC2,FSCN1,GSTT1,PCDH7,PDGFA,SERPINE2,SGK1,TWIST1
miR-124-3p (and other miRNAs w/seed AAGGCAC)		mature microrna	Activated	2.800	bias	7.95E-03	EGR1,EYA4,FA2H,FAM83H,RDH10,SLC16A1,STOM,TRIM29
Mek		group		-1.776	bias	8.15E-03	ANPEP,CDKN2A,EGR1,FOS,SLC16A6,TPM2
IL2		cytokine		-1.751	bias	8.15E-03	BAG1,FGF2,FGFR2,FOS,GDF15,IL17RB,KLRC4-KLRK1/KLRK1,PDCD4,PDE3B,PLCB1,RGS2,RHOB,TNFSF9
tributyrin		chemical drug		-1.951	bias	8.16E-03	AKAP12,DUSP1,KRT17,OLR1
caffeic acid phenethyl ester		chemical toxicant		1.109	bias	8.17E-03	BAG1,CDKN2A,EGR1,RARB,RHOB
sorbitol		chemical - endogenous mammalian				8.30E-03	SGK1,SLC1A3
TASP1		peptidase				8.30E-03	CDKN2A,HOXA3
miR-196a-5p (and other miRNAs w/seed AGGUAGU)		mature microrna				8.30E-03	HOXA7,HOXB7
DRD1		g-protein coupled receptor				8.30E-03	EGR1,FOS
CDKN2C		transcription regulator				8.30E-03	CDKN2A,CDKN2B
AFP		transporter				8.30E-03	EGR1,FOS
MZF1		transcription regulator				8.30E-03	CDH2,FGF2
ELK3		transcription regulator				8.30E-03	EGR1,FOS
DSP	-1.600	other				8.30E-03	DSC2,LPL
triptorelin		biologic drug				8.30E-03	CGA,FOS
HNF1A		transcription regulator	Inhibited	-2.169	bias	8.41E-03	ANPEP,AQP3,CBS/LOC102724560,ELF3,FGL1,HIST1H4A (includes others),IGF1R,PCSK9,PLCB1,RARB,SLPI,ZNF300
TFDP1		transcription regulator				8.50E-03	CASP9,CDKN2A,FGFR2
Mapk		group				8.52E-03	ADA,EGR1,FBLN1,FOS,NR4A3
estrogen		chemical drug		-0.020	bias	8.56E-03	AR,CGA,DUSP1,EGR1,FBLN1,FOS,IGF1R,LPL,SERPINE2
n-nitrosomethylbenzylamine		chemical toxicant				8.73E-03	CDKN2A,CIB2,INHBB,PCSK9,PHGDH,PTGS1
PTGS2		enzyme		0.650	bias	9.02E-03	DUSP1,EGR1,FOS,PDE4D,PLA2G4A,PTGS1
methapyrilene		chemical drug				9.02E-03	ASS1,CBS/LOC102724560,KYNU,PLCB1,SCD,SLC27A2
calphostin C		chemical - kinase inhibitor		1.969	bias	9.11E-03	DUSP1,FOS,IGF1R,LPL
1-methyl-4-phenyl-1,2,3,6-tetrahydropyridine		chemical toxicant		-0.927	bias	9.11E-03	CASP9,EGR1,FGF2,FOS
JAK2		kinase		-1.934	bias	9.11E-03	EGR1,FGF2,FOS,IGF1R
heparin		chemical - endogenous mammalian				9.11E-03	ALPP,FOS,LPL,PAPPA
LHCGR		g-protein coupled receptor				9.23E-03	AR,INHBB,PTGS1
RETN		other				9.23E-03	FOS,LPL,SCD
PTGS1	-1.580	enzyme				9.23E-03	FGF2,PLA2G4A,PTGS1
luteolin		chemical - endogenous non-mammalian				9.23E-03	AR,FOS,IGF1R
IgG		complex		1.633	bias	9.33E-03	DSP,DUSP1,ITGB8,ST14,TOB1,TRIM29
FOXO3		transcription regulator		-1.506	bias	9.33E-03	AR,CDKN2B,DDIT4,FGFR2,FOS,SGK1
RBL1		transcription regulator		0.988	bias	9.61E-03	CDKN2A,FGF2,FOS,HIST1H2AB/HIST1H2AE
PRKCE		kinase		-1.067	bias	9.61E-03	EGR1,FOS,PDCD4,PDGFA
leukotriene C4		chemical - endogenous mammalian				9.88E-03	EGR1,FOS
CHRM1		g-protein coupled receptor				9.88E-03	EGR1,FOS
MT1H		other				9.88E-03	GSTT1,LPL
HHEX		transcription regulator				9.88E-03	ENG,FGF2
CLCA2		ion channel				9.88E-03	CASP9,CDH2
SPINT2		other				9.88E-03	PAPPA,ST14
ethylenediaminetetraacetic acid		chemical drug				9.88E-03	EGR1,MCAM
prostaglandin		chemical drug				9.88E-03	LPL,PTGS1
SB203580		chemical - kinase inhibitor	Activated	3.067	bias	9.89E-03	ADAMTS1,CDH2,CDKN2A,DUSP1,EGR1,FOS,PDGFA,SGK1,SLPI,STC2
camptothecin		chemical reagent		-1.134	bias	9.92E-03	CASP9,CDKN2A,EEF1B2,FOS,FSCN1,HIST1H3A (includes others),HOXC13,IQGAP2,PERP,PIK3C2B,ROR2,SLPI,STC2,TOB1,TRAF4
ACOX1		enzyme		1.633		9.96E-03	ADAMTS1,LPL,RGS2,SGK1,SLC16A1,SLC27A2
WISP2		growth factor				1.00E-02	CD24,DSP,FOXA1
NR1I3		ligand-dependent nuclear receptor				1.00E-02	GSTT1,PDE3B,POR,RARB,STEAP4
fulvestrant		chemical drug		0.963		1.05E-02	DDIT4,EGR1,FOS,HOXC4,IGF1R,INHBB,LPL,PDCD4
TNFSF11		cytokine		-1.946	bias	1.05E-02	DAB2,DUSP1,FOS,PCDH7,PDGFA,POR,RHOB,TSPAN13
androgen		chemical drug		0.723		1.06E-02	AR,FGF2,FGFR2,FOS,TWIST1,WNT5A
17-alpha-ethinylestradiol		chemical drug	Inhibited	-2.200	bias	1.06E-02	AQP3,DSC2,FOS,INHBB,PERP,SGK1
FGFR1		kinase				1.07E-02	FGF2,FOS,PDCD4,PTGS1
dehydroisoandrosterone		chemical - endogenous mammalian				1.07E-02	AQP3,AR,POR,SCD
fenofibrate		chemical drug		-0.946	bias	1.07E-02	AR,CDH2,HOXA7,LPL,MAN1A1,POR,SCD,SLC27A2
IRS2		enzyme				1.08E-02	EGR1,FOS,LPL
ELK1		transcription regulator				1.08E-02	CDKN2A,EGR1,FOS
propranolol		chemical drug				1.08E-02	DIO2,DUSP1,FOS
n-3 fatty acids		chemical drug				1.08E-02	CBS/LOC102724560,PDGFA,SCD
EP300		transcription regulator		-1.982	bias	1.10E-02	CDKN2A,CDKN2B,DUSP1,EGR1,HIST1H4A (includes others),OLR1,PDGFA
(+)-MK-801		chemical drug		0.114		1.12E-02	EGR1,FGF2,FOS,GJC1
SMAD2		transcription regulator		-1.987	bias	1.12E-02	CDH2,CDKN2A,CDKN2B,TPM2
TREM1		transmembrane receptor		-0.378	bias	1.13E-02	CDKN2B,EGR1,LPL,SFMBT2,SLC1A3,SLCO4A1,WNT5A
JINK1/2		group				1.16E-02	CDH2,RHOB
PLCG1		enzyme				1.16E-02	EGR1,FOS
PTGFR		g-protein coupled receptor				1.16E-02	FOS,PTGS1
clofibric acid		chemical drug				1.16E-02	CGA,SCD
SP600125		chemical - kinase inhibitor		0.137	bias	1.16E-02	DDIT4,EGR1,FOS,HIST2H2BE (includes others),IL17RB,RARB,SCD
AGTR1		g-protein coupled receptor				1.17E-02	DUSP1,FOS,OLR1
CCR5		g-protein coupled receptor				1.17E-02	CASP9,FOS,SLPI
nafenopin		chemical drug				1.17E-02	AQP3,POR,SGK1
beta-carotene		chemical - endogenous mammalian				1.17E-02	LPL,MARC1,NPR3
ERK1/2		group		-1.496	bias	1.18E-02	DUSP1,EGR1,FGF2,FOS,IGF1R,KRT17,NR4A3,SGK1
gemfibrozil		chemical drug		-1.015	bias	1.18E-02	PCSK9,PDCD4,POR,SCD
Il3		cytokine				1.18E-02	ANPEP,BAG1,EGR1,FOS
resveratrol		chemical drug		-0.627		1.21E-02	AR,CDKN2A,EGR1,FOS,GDF15,PDCD4,PDGFA,TNS1
5-azacytidine		chemical drug		-1.964	bias	1.22E-02	DUSP1,GDF15,KRT17,PLAGL1,RARB
Histone h4		group				1.22E-02	ADA,AKAP12,CDKN2A,FOS,HOXA9
lysophosphatidic acid		chemical - other		-0.968	bias	1.24E-02	DUSP1,EGR1,FOS,LPL
sulindac sulfide		chemical drug		-1.217		1.24E-02	ADRA2C,EGR1,GDF15,STC2
CCL5		cytokine		-1.964	bias	1.24E-02	DUSP1,FOS,OLR1,SGK1
ATF2		transcription regulator				1.24E-02	CGA,DUSP1,ITGB8,RHOB
bromobenzene		chemical toxicant				1.24E-02	FOS,GSTT1,OXCT1,POR
NFkB (complex)		complex	Inhibited	-2.970	bias	1.25E-02	ADRA2C,CASP9,EGR1,ELF3,FAM46A,FGF2,FOS,GDF15,ITGB8,KRT17,OLR1,SLPI,TWIST1,WNT5A
carbamylcholine		chemical drug				1.25E-02	EGR1,FOS,RGS2
ATF4		transcription regulator				1.26E-02	CDKN2A,DDIT4,GDF15,PHGDH,STC2
IKBKB		kinase	Inhibited	-2.157	bias	1.26E-02	EGR1,FOS,GSTT1,PCDH7,SERPINE2,SGK1,TPM2,TWIST1
peptide YY 3-36		biologic drug				1.28E-02	FOS
G protein alpha		group				1.28E-02	FOS
14-3-3		group				1.28E-02	CDKN2A
MSK1/2		group				1.28E-02	FOS
growth factor receptor		group				1.28E-02	FOS
NPS		other				1.28E-02	FOS
tacedinaline		chemical drug				1.28E-02	ELF3
GSK 189254		chemical drug				1.28E-02	FOS
pridopidine		chemical drug				1.28E-02	FOS
HELLS		other				1.28E-02	CDKN2A
CD3-TCR		complex				1.28E-02	TOB1
SRF-ELK1		complex				1.28E-02	FOS
RND2		enzyme				1.28E-02	RHOB
REM2		enzyme				1.28E-02	CDKN2A
MARCH6		enzyme				1.28E-02	DIO2
SRRT		other				1.28E-02	PDCD4
FAF2		other				1.28E-02	NF1
FGF14		growth factor				1.28E-02	FOS
CPEB2		translation regulator				1.28E-02	TWIST1
abiraterone acetate		chemical drug				1.28E-02	AR
blood urea nitrogen		chemical - endogenous mammalian				1.28E-02	SCUBE1
vasopressins		biologic drug				1.28E-02	FOS
Rho gdi		group				1.28E-02	RHOB
ARHGEF17		other				1.28E-02	FOS
PEX19		other				1.28E-02	CDKN2A
PSMA7		peptidase				1.28E-02	AR
ITSN2		other				1.28E-02	CDKN2A
PLCB4		enzyme				1.28E-02	PLCB1
KIFAP3		other				1.28E-02	FOS
KLF12		transcription regulator				1.28E-02	TFAP2A
PPY		other				1.28E-02	FOS
PROK2		other				1.28E-02	FOS
PLCD1		enzyme				1.28E-02	PLCB1
SPTBN1		other				1.28E-02	FOS
TRIM16		transcription regulator				1.28E-02	RARB
RAET1E	-1.070	other				1.28E-02	KLRC4-KLRK1/KLRK1
CHRM2		other				1.28E-02	EGR1
mir-580		microrna				1.28E-02	TWIST1
SS18		transcription regulator				1.28E-02	FGFR2
PUS1		enzyme				1.28E-02	RARB
galeterone		chemical drug				1.28E-02	AR
AX 115		chemical reagent				1.28E-02	PLA2G4A
Nisch		other				1.28E-02	FOS
WDR61		other				1.28E-02	HOXA9
SLC1A2		transporter				1.28E-02	FOS
AMHR2		kinase				1.28E-02	CDKN2A
SCN7A		ion channel				1.28E-02	FOS
ANKS1A		other				1.28E-02	FOS
RPS6KA2		kinase				1.28E-02	EGR1
MICA		other				1.28E-02	KLRC4-KLRK1/KLRK1
TAS1R2		g-protein coupled receptor				1.28E-02	RARB
EPGN		growth factor				1.28E-02	FOS
TAX1BP3		transcription regulator				1.28E-02	FOS
RAMP3		transporter				1.28E-02	FOS
Hist3		other				1.28E-02	CDKN2A
MED17		transcription regulator				1.28E-02	RARB
RAB5B		enzyme				1.28E-02	FOS
ADM2		other				1.28E-02	FOS
HCST		transmembrane receptor				1.28E-02	KLRC4-KLRK1/KLRK1
guanfacine		chemical drug				1.28E-02	FOS
SL 327		chemical - protease inhibitor				1.28E-02	FOS
cyclothiazide		chemical drug				1.28E-02	EGR1
flurothyl		chemical drug				1.28E-02	FOS
selfotel		chemical drug				1.28E-02	FOS
creatinine		chemical - endogenous mammalian				1.28E-02	SCUBE1
GYKI 52466		chemical drug				1.28E-02	FOS
ONO-8711		chemical drug				1.28E-02	FOS
Ac-DEVD-CHO		chemical reagent				1.28E-02	FOS
ibutamoren		chemical drug				1.28E-02	FOS
droxidopa		chemical drug				1.28E-02	FOS
S(-)-carbidopa		chemical drug				1.28E-02	FOS
sarcosine		chemical - endogenous mammalian				1.28E-02	FOS
methylcellulose		chemical drug				1.28E-02	CDKN2A
adrenosterone		chemical - endogenous mammalian				1.28E-02	AR
pioglitazone		chemical drug		-1.387		1.28E-02	EGR1,FOS,LPL,NR4A3,PDE3B,RARB
cyclosporin A		biologic drug		-0.500	bias	1.29E-02	ACPP,DDIT4,EGR1,ELF3,FOS,LYPD3,PDCD4,PDE3B,PERP,SCD,SNRPN
streptozocin		chemical drug		1.109		1.29E-02	AR,CBS/LOC102724560,FGFR4,FOS,IGF1R,LPL,SCD
PRDM1		transcription regulator				1.30E-02	ADA,FOS,PCSK6,ST14
epoprostenol		chemical - endogenous mammalian				1.34E-02	EGR1,FOS
cyclooxygenase		group				1.34E-02	FOS,RGS2
HTATIP2		transcription regulator				1.34E-02	CDH2,FOS
CCK		other				1.34E-02	EGR1,FOS
PDGFRA		kinase				1.34E-02	DAB2,FOS
MGAT5		enzyme				1.34E-02	CDH2,TWIST1
SP2		transcription regulator				1.34E-02	FOS,PTGS1
RPS6KA5		kinase				1.34E-02	DUSP1,FOS
DLX3		transcription regulator				1.34E-02	CGA,ELF3
dexmedetomidine		chemical drug				1.34E-02	DDIT4,FOS
nimodipine		chemical drug				1.34E-02	CGA,FOS
5,8,11,14-eicosatetraynoic acid		chemical reagent				1.34E-02	DUSP1,LPL
beta-1,3-glucan		chemical drug				1.34E-02	FGF2,PDGFA
gemcitabine		chemical drug				1.35E-02	AQP3,CASP9,PTGS1
FOXA2		transcription regulator				1.36E-02	FOXA1,LPL,RARB,SCD,TPM2,WNT5A
carbon tetrachloride		chemical toxicant		-1.066	bias	1.36E-02	ASS1,DUSP1,FGFR4,FOS,FOXA1,GDF15,PDGFA
PP2/AG1879 tyrosine kinase inhibitor		chemical - kinase inhibitor		1.131	bias	1.36E-02	DUSP1,FGF2,FOS,IGF1R
ZNF217		transcription regulator				1.36E-02	CDKN2B,HOXC6,SEMA3A,STRA6
MAPK14		kinase	Inhibited	-2.391	bias	1.40E-02	CDKN2A,DUSP1,FOS,ITGB8,SGK1,TPM2
RXRA		ligand-dependent nuclear receptor		-1.232	bias	1.41E-02	CDKN2A,FOS,FOXA1,LPL,OLR1,RARB,SCD,STRA6
rottlerin		chemical toxicant		0.000	bias	1.43E-02	CDKN2A,LPL,PDCD4,RGS2
glutamine		chemical - endogenous mammalian				1.43E-02	ADA,ASS1,DUSP1,FOS
NCOA1		transcription regulator				1.43E-02	FGF2,FGFR2,OLR1,RARB
CHUK		kinase	Inhibited	-2.412	bias	1.43E-02	FOS,FOXC2,GSTT1,PCDH7,SERPINE2,SGK1,TWIST1
corticosteroid		chemical drug				1.44E-02	DUSP1,PTGS1,SLPI
N-cor		group				1.44E-02	OLR1,RARB,SCD
HOXC6	-1.240	transcription regulator				1.44E-02	FGFR2,HOXC6,SLC1A3
IRAK4		kinase				1.49E-02	DAB2,EGR1,FOS,OLR1
Pdgf Ab		complex				1.53E-02	FOS,SCD
MT1E		other				1.53E-02	GSTT1,LPL
MAPK8IP1		other				1.53E-02	CGA,FOS
SMYD3		enzyme				1.53E-02	NEURL1,WNT10B
ADRBK1		kinase				1.53E-02	CDKN2B,FOS
NREP		other				1.53E-02	FGF2,PDGFA
TGIF1		transcription regulator				1.53E-02	RARB,STRA6
TGFB1I1		transcription regulator				1.53E-02	AR,FOS
cyclopiazonic acid		chemical - endogenous non-mammalian				1.53E-02	EGR1,FOS
vitamin K3		chemical drug				1.53E-02	EGR1,FOS
reserpine		chemical drug				1.53E-02	EGR1,FOS
alpha-tocopherol succinate		chemical drug				1.53E-02	EGR1,FGF2
FGF8		growth factor				1.54E-02	FGFR2,FGFR4,MEIS1
CUX1		other				1.54E-02	DAB2,HIST1H4A (includes others),WNT5A
USF1		transcription regulator				1.56E-02	AKAP12,CBS/LOC102724560,DUSP1,SLC19A1
KDM5B		transcription regulator		1.287	bias	1.62E-02	EGR1,MCAM,PDE3B,PIR,SMOX
MBD3		other				1.63E-02	CDKN2A,DIXDC1,SCD,WNT5A
NPC1		transporter				1.64E-02	LPL,PCSK9,SCD
FOXO4		transcription regulator				1.64E-02	CDKN2B,SCD,SGK1
SKIL		transcription regulator				1.64E-02	DIXDC1,NETO2,SLC16A6
hydroxyurea		chemical drug				1.64E-02	CDKN2A,CGA,MCAM
vitamin D		chemical drug				1.64E-02	ADAMTS1,RARB,SGK1
CAV1		transmembrane receptor		-1.400		1.73E-02	EGR1,FOS,FOXA1,PLA2G4A,SLC1A1
GC-GCR dimer		complex				1.74E-02	DUSP1,SLPI
LYL1		transcription regulator				1.74E-02	CDH5,EGR1
SOX4		transcription regulator				1.74E-02	CDH2,FOS
ADRB3		g-protein coupled receptor				1.74E-02	EGR1,FOS
PD184352		chemical drug				1.74E-02	FOS,RARB
peroxynitrite		chemical toxicant				1.74E-02	FOS,RGS2
ID1		transcription regulator				1.75E-02	CDKN2A,CGA,EGR1
LHX1		transcription regulator	Inhibited	-2.000	bias	1.78E-02	ANPEP,ASS1,MSI2,TMEM52B
atorvastatin		chemical drug		0.131		1.79E-02	ENG,GJC1,LPL,OLR1,PCSK9
IL13		cytokine		-1.515	bias	1.82E-02	ADA,CASP9,EGR1,IL17RB,PDGFA,PLA2G4A,SLC16A6,SLPI,TNS1,WNT5A
HTT		transcription regulator				1.82E-02	AKAP12,DIO2,EGR1,FOS,GJC1,GNAL,MAN1A1,MCAM,NR2F1,PLCB1,POR,RARB,SGK1,SLC1A3,TPM2,USP2
KLF4		transcription regulator				1.86E-02	CDKN2B,NF1,SLPI,TBX3
TCF7		other				1.86E-02	FOS,FOXA1,RARB
RAC2		enzyme				1.86E-02	CDH2,FOS,SLPI
TFAP2C		transcription regulator				1.86E-02	ADA,MEIS1,SLC19A1
N-methyl-D-aspartate		chemical reagent				1.86E-02	EGR1,FOS,SLC1A3
LIPE		enzyme				1.91E-02	CIB2,EGR1,FOS,RARB,SCD
N(6)-(3-iodobenzyl)-5'-N-methylcarboxamidoadenosine		chemical drug				1.95E-02	FOS,RGS2
Ras homolog		group				1.95E-02	EGR1,FOS
JUN/JUNB/JUND		group				1.95E-02	FOS,PDCD4
CDC73		other				1.95E-02	HOXA9,MEIS1
BMP15		growth factor				1.95E-02	PAPPA,PCSK6
ACVR1C		kinase				1.95E-02	CDKN2B,FOS
methylphenidate		chemical drug				1.95E-02	EGR1,FOS
1-(carboxymethylthio)tetradecane		chemical drug				1.95E-02	LPL,SCD
candesartan		chemical drug				1.98E-02	FOS,NPR3,OLR1
EIF2AK2		kinase				2.02E-02	CASP9,EGR1,FOS,NNMT
NFKB1		transcription regulator	Inhibited	-2.209	bias	2.05E-02	AR,DUSP1,EGR1,ELF3,FOS,FSCN1,PDGFA
benzo(a)pyrene		chemical toxicant				2.05E-02	CASP9,ELF3,FOS,HS6ST2,INHBB,PLCB1,SEMA5A
paclitaxel		chemical drug				2.07E-02	CDK18,EGR1,GDF15,GRAMD1B,NXPH4,PHGDH,TFAP2A,TWIST1
platelet activating factor		chemical - endogenous mammalian				2.09E-02	EGR1,FGF2,FOS
PAF1		other				2.09E-02	FAM46A,HOXA9,MEIS1
DUSP1	-1.380	phosphatase				2.09E-02	CGA,DUSP1,PDGFA
6-hydroxydopamine		chemical toxicant		-1.715	bias	2.10E-02	CASP9,DDIT4,FOS,GNAL
MTPN		transcription regulator		-1.982	bias	2.10E-02	CASP9,ENG,FBLN1,FOS
Ins1		other	Inhibited	-2.481	bias	2.13E-02	EGR1,FGF2,FOS,FOXA1,FOXC2,IGF1R,LPL,PTGFRN,SCD
Jnk		group	Inhibited	-2.229	bias	2.18E-02	CDH2,DUSP1,EGR1,FOS,GDF15,PON2
Ctbp		group				2.18E-02	CDKN2A,PERP
KLK4		peptidase				2.18E-02	CDKN2A,CDKN2B
HOXD3		transcription regulator				2.18E-02	DSP,HOXA3
MUC4		other				2.18E-02	CDH2,TWIST1
SSTR2		g-protein coupled receptor				2.18E-02	FOS,LPL
NAB2		transcription regulator				2.18E-02	FGF2,FOS
lisinopril		biologic drug				2.18E-02	FOS,PDGFA
finasteride		chemical drug				2.18E-02	AR,FOS
Rxr		group				2.19E-02	AQP3,HR,POR,RARB
ADRA1B		g-protein coupled receptor				2.22E-02	DUSP1,EGR1,FOS
ADRA1D		g-protein coupled receptor				2.22E-02	DUSP1,EGR1,FOS
anisomycin		chemical - endogenous non-mammalian				2.22E-02	DUSP1,EGR1,FOS
DETA-NONOate		chemical reagent				2.22E-02	DUSP1,FOS,PDE3B
Salmonella enterica serotype abortus equi lipopolysaccharide		chemical toxicant	Inhibited	-2.449	bias	2.23E-02	CDKN2B,EGR1,SFMBT2,SLC1A3,TNFSF9,WNT5A
MED1		transcription regulator				2.27E-02	NF1,OLR1,RARB,TNNC1
GLI1		transcription regulator	Inhibited	-2.377	bias	2.29E-02	CD24,DIO2,FOXC2,HOXA5,PDGFA,RHOB
rosiglitazone		chemical drug		-1.386	bias	2.30E-02	ADA,ADAMTS1,AQP3,CGA,FOS,LPL,OLR1,RARB,SCD,SLC27A2
curcumin		chemical drug		1.362	bias	2.32E-02	AR,CDKN2A,EGR1,FGF2,FOS,LPL,OLR1,TOB1,WNT10B
HDAC3		transcription regulator				2.34E-02	CDH2,FOS,RARB
GHRL		growth factor				2.34E-02	FOS,LPL,SCD
sodium arsenite		chemical drug				2.34E-02	CBS/LOC102724560,EGR1,FOS
CFTR		ion channel		-1.000		2.36E-02	OXCT1,POR,SCD,SLC27A2
LHX2		transcription regulator				2.41E-02	GNAL,ROBO1
MAPK12		kinase				2.41E-02	FOS,ITGB8
PKNOX1		transcription regulator				2.41E-02	COL5A2,MEIS1
RAE1		other				2.41E-02	CDKN2A,KLHL9
naloxone		chemical drug				2.41E-02	FOS,NR4A3
MYD88		other	Inhibited	-2.236	bias	2.44E-02	ACPP,DUSP1,EGR1,FOS,GDF15,OLR1,PLA2G4A
palmitic acid		chemical - endogenous mammalian	Inhibited	-2.186	bias	2.45E-02	FOS,NR4A3,OLR1,PNPLA3,SCD
SREBF1		transcription regulator	Inhibited	-2.182	bias	2.47E-02	AR,CSAD,LPL,PCSK9,PNPLA3,SCD
valproic acid		chemical drug		0.779		2.49E-02	BAG1,C1QTNF6,CASP9,FSCN1,IGF1R,PNPLA3,SGK1,SLC1A1,WNT5A
STAT5A		transcription regulator		0.391		2.52E-02	AR,CASP9,FOS,TNNC1,TRAF4
5(S)-HETE		chemical - endogenous mammalian				2.54E-02	FGF2
Rp-8-Br-cGMPS		chemical - kinase inhibitor				2.54E-02	FOS
tegafur		chemical drug				2.54E-02	POR
PD158780		chemical - kinase inhibitor				2.54E-02	TWIST1
trapidil		chemical drug				2.54E-02	PDGFA
isopropyl thiogalactoside		chemical reagent				2.54E-02	CDKN2A
ginsenoside Rh2		chemical - endogenous non-mammalian				2.54E-02	FOS
prostaglandin E3		chemical - endogenous mammalian				2.54E-02	PTGS1
L-kynurenine		chemical - endogenous mammalian				2.54E-02	KLRC4-KLRK1/KLRK1
L-glutamine		chemical - endogenous mammalian				2.54E-02	DUSP1
myo-inositol		chemical - endogenous mammalian				2.54E-02	RARB
SHP		group				2.54E-02	EGR1
Smad1/5/8		group				2.54E-02	CDKN2A
PLA2		group				2.54E-02	FOS
glemanserin		chemical drug				2.54E-02	NR4A3
Mef2a		other				2.54E-02	TNNC1
HTR7		g-protein coupled receptor				2.54E-02	FOS
Alpha Artf		other				2.54E-02	NF1
EAPP		other				2.54E-02	CDKN2A
RAD54L2		transcription regulator				2.54E-02	AR
ASB2		transcription regulator				2.54E-02	HOXA9
NTN4		other				2.54E-02	CDH5
NOX5		ion channel				2.54E-02	CDKN2A
TOX4		other				2.54E-02	TWIST1
LMCD1		transcription regulator				2.54E-02	TNNC1
ETS-ELK1		complex				2.54E-02	CDKN2A
OMG		g-protein coupled receptor				2.54E-02	FOS
ADI PEG20		biologic drug				2.54E-02	ASS1
CDH3		other				2.54E-02	CDH2
GFRA1		transmembrane receptor				2.54E-02	ACPP
PRKG2		kinase				2.54E-02	FOS
MAPK8IP2		other				2.54E-02	FOS
HSPE1		enzyme				2.54E-02	IGF1R
PDE6B		enzyme				2.54E-02	FOS
RAP1GAP		other				2.54E-02	FOS
RRAD		enzyme				2.54E-02	LPL
ELL		transcription regulator				2.54E-02	FOS
OPRK1		g-protein coupled receptor				2.54E-02	FOS
DTNB		other				2.54E-02	DMD
NMB		other				2.54E-02	FOS
mir-101		microrna				2.54E-02	DUSP1
MAPK15		kinase				2.54E-02	AR
NUCB2		other				2.54E-02	FOS
BTG3		other				2.54E-02	CDKN2A
HCRT		other				2.54E-02	FOS
CYP2C9		other				2.54E-02	DUSP1
SCN1B		ion channel				2.54E-02	FOS
GDF3		growth factor				2.54E-02	PCSK6
COL7A1		other				2.54E-02	WNT5A
HOXD4		transcription regulator				2.54E-02	RARB
BCAN		other				2.54E-02	CDH2
ARHGEF28		other				2.54E-02	FOS
ARAF		kinase				2.54E-02	FOS
GNG7		enzyme				2.54E-02	GNAL
GAD1		enzyme				2.54E-02	FOS
ARHGAP18		other				2.54E-02	CDKN2A
TOR2A		other				2.54E-02	FOS
POU4F3		transcription regulator				2.54E-02	FOS
GABRG2		ion channel				2.54E-02	FOS
S100A11		other				2.54E-02	CDKN2A
GPS1		other				2.54E-02	FOS
FKBP1B		enzyme				2.54E-02	RYR2
CCHCR1		other				2.54E-02	KRT17
RNF8		enzyme				2.54E-02	RARB
TH		enzyme				2.54E-02	FOS
AKAP13		other				2.54E-02	FOS
FOXL1		transcription regulator				2.54E-02	WNT5A
GPBP1		transcription regulator				2.54E-02	ADA
GRAP		other				2.54E-02	FOS
ARHGEF11		other				2.54E-02	FOS
FZD2		g-protein coupled receptor				2.54E-02	WNT5A
UBE2V1		transcription regulator				2.54E-02	FOS
NR2F6		ligand-dependent nuclear receptor				2.54E-02	LPL
1-(3-chlorophenyl)piperazine		chemical drug				2.54E-02	FOS
NPC 15437		chemical - kinase inhibitor				2.54E-02	FOS
5-chloro-2,4-dihydroxypyridine		other				2.54E-02	POR
ketanserin		chemical drug				2.54E-02	FOS
hoechst 33342		chemical reagent				2.54E-02	FOS
domoic acid		chemical toxicant				2.54E-02	FOS
chlordiazepoxide		chemical drug				2.54E-02	FOS
tramadol		chemical drug				2.54E-02	FOS
modafinil		chemical drug				2.54E-02	FOS
procaine		chemical drug				2.54E-02	RARB
nisoldipine		chemical drug				2.54E-02	FOS
ropinirole		chemical drug				2.54E-02	EGR1
tegaserod		chemical drug				2.54E-02	FOS
isorhamnetin		chemical - endogenous non-mammalian				2.54E-02	OLR1
veratridine		chemical toxicant				2.54E-02	FOS
teleocidins		chemical toxicant				2.54E-02	FOS
D-lysergic acid diethylamide		chemical drug				2.54E-02	SGK1
oleylamide		chemical - endogenous mammalian				2.54E-02	LPL
cyclosporin H		chemical reagent				2.54E-02	EGR1
JTV519		chemical drug				2.54E-02	RYR2
5-thio-D-glucose		chemical reagent				2.54E-02	FOS
MYOD1		transcription regulator	Inhibited	-2.425	bias	2.59E-02	ASS1,DMD,DUSP1,PDGFA,TNNC1,TNS1
ADRA1A		g-protein coupled receptor				2.61E-02	DUSP1,EGR1,FOS
salicylic acid		chemical drug				2.61E-02	GDF15,OLR1,PTGS1
phosphate		chemical - endogenous mammalian		0.000	bias	2.64E-02	DIO2,FGFR2,STC2,TPM2
ZMPSTE24		peptidase				2.66E-02	FGFR4,IGF1R
ZNF202		transcription regulator				2.66E-02	CDKN2A,LPL
NFAT5		transcription regulator				2.66E-02	AR,CD24
TWIST2		transcription regulator				2.66E-02	CDH2,TWIST1
F10		peptidase				2.66E-02	DUSP9,EGR1
MAP2K5		kinase				2.66E-02	FOS,NR4A3
COMMD1		transporter				2.66E-02	DDIT4,STC2
ZBTB17		transcription regulator				2.66E-02	CDKN2B,EGR1
NUPR1		transcription regulator		1.316	bias	2.68E-02	AKAP12,ALDH5A1,ANKRD32,EPGN,GDF15,HIST1H2AB/HIST1H2AE,HIST1H3A (includes others),HIST1H4A (includes others),IGF1R,SLC16A6,TFAP2A,TOB1
TP73		transcription regulator		-1.213	bias	2.72E-02	ADA,COL5A2,EGR1,FGF2,PERP,TWIST1
F2R		g-protein coupled receptor				2.74E-02	DUSP1,EGR1,FOS
levothyroxine		chemical - endogenous mammalian				2.74E-02	DIO2,FOS,PCSK6
delta-9-tetrahydrocannabinol		chemical drug				2.74E-02	FOS,HIST1H4A (includes others),HIST2H2BE (includes others)
Hdac		group		0.221		2.75E-02	ADAMTS1,EGR1,FOS,FOXA1,TBX3
desmopressin		biologic drug		-0.589	bias	2.84E-02	FOS,SLC43A2,ST14,TNS1
POMC		other		-1.949	bias	2.84E-02	DUSP1,FGF2,FOS,NR4A3
cholesterol		chemical - endogenous mammalian		-0.742		2.85E-02	FGF2,LPL,MEIS1,NR4A3,PCSK9,SCD
PTPRJ		phosphatase				2.88E-02	ACPP,FOS,PLAGL1
PITX2		transcription regulator				2.88E-02	EGR1,TBX3,WNT5A
SOX9		transcription regulator				2.88E-02	AR,CDH2,FOS
carbonyl cyanide m-chlorophenyl hydrazone		chemical toxicant				2.88E-02	DDIT4,GDF15,IGF1R
risperidone		chemical drug				2.92E-02	FOS,NR4A3
OXT		other				2.92E-02	FOS,RGS2
FGF4		growth factor				2.92E-02	FOS,SCD
PTH1R		g-protein coupled receptor				2.92E-02	AR,DUSP1
ARRB1		other				2.92E-02	EGR1,LPL
LRP5		transmembrane receptor				2.92E-02	FOXA1,IGF1R
AZGP1		transporter				2.92E-02	DSP,EGR1
rimonabant		chemical drug				2.92E-02	FGF2,FOS
BAY K8644		chemical reagent				2.92E-02	CGA,FOS
sucrose		chemical - endogenous mammalian				2.92E-02	FOS,PLAGL1
COL18A1		other		1.982	bias	2.94E-02	CDH5,DDIT4,FGF2,FOS
CALCA		other		-0.694	bias	2.94E-02	FOS,SLC43A2,ST14,TNS1
methotrexate		chemical drug		0.000		2.95E-02	ASS1,DUSP1,FA2H,LPL,SCD,SLC27A2,TOB1
simvastatin		chemical drug		0.365		2.99E-02	AR,FOS,LPL,OLR1,PCSK9,RHOB
kainic acid		chemical toxicant	Inhibited	-2.156	bias	2.99E-02	DUSP1,EGR1,FGF2,FOS,SLC16A1
Pro-inflammatory Cytokine		group				3.03E-02	ASS1,FGF2,OLR1
SCAP		other				3.03E-02	CSAD,PCSK9,SCD
SOD1		other				3.06E-02	ASS1,CDH2,CGA,FOS,LPL,NDUFAF1
PIK3R1		kinase				3.18E-02	AR,ENG,FOS
cis-urocanic acid		chemical drug				3.18E-02	ADAMTS1,KCNK1
SEMA7A		transmembrane receptor				3.18E-02	EGR1,FGF2
AREG		growth factor				3.18E-02	EGR1,FOS
SOX10		transcription regulator				3.18E-02	FOS,GDA
pitavastatin		chemical drug				3.18E-02	PCSK9,SLC27A2
desipramine		chemical drug				3.18E-02	FGF2,FOS
octreotide		biologic drug				3.18E-02	FOS,PLAGL1
GABA		chemical - endogenous mammalian				3.18E-02	CGA,FOS
bufalin		chemical reagent				3.18E-02	EGR1,FOS
PRKCA		kinase				3.26E-02	EGR1,FOS,GDF15,LPL
TSH		complex				3.33E-02	EGR1,FOS,WNT5A
pyridaben		chemical toxicant				3.33E-02	HIST1H2BH/HIST1H2BO,ITGB8,STON2
MAP2K7		kinase				3.33E-02	CDKN2A,PLA2G4A,RHOB
TCF12		transcription regulator				3.33E-02	CDKN2A,CDKN2B,NR4A3
CLEC11A		growth factor				3.33E-02	CDH2,FOS,SLPI
di(2-ethylhexyl) phthalate		chemical toxicant				3.33E-02	EGR1,FOS,POR
NR4A1		ligand-dependent nuclear receptor				3.41E-02	LPL,NR4A3,RAP1GAP2,RARB,SCD
miR-221-3p (and other miRNAs w/seed GCUACAU)		mature microrna				3.45E-02	DDIT4,FOS
FST		other				3.45E-02	CGA,INHBB
SPRY2		other				3.45E-02	FOS,NR2F1
HMGA2		other				3.45E-02	CDKN2A,TWIST1
MEF2A		transcription regulator				3.45E-02	FOS,TNNC1
GNL3		other				3.45E-02	CDKN2A,CDKN2B
NFIC		transcription regulator				3.45E-02	CDKN2A,PDGFA
GW7647		chemical drug				3.45E-02	CDKN2A,SLC27A2
ochratoxin A		chemical toxicant				3.45E-02	CDH2,DSC2
diallyl disulfide		chemical - endogenous non-mammalian				3.45E-02	CASP9,GDF15
SN-38		chemical drug				3.45E-02	CASP9,GDF15
PPARA		ligand-dependent nuclear receptor		-1.784	bias	3.47E-02	AQP3,ASS1,CDKN2A,CSAD,FOS,GSTT1,LPL,POR,SCD,SLC27A2
RAC1		enzyme				3.48E-02	CDH2,DUSP1,FGF2,FOS
HDAC1		transcription regulator				3.51E-02	AKAP12,CDKN2A,MEIS1,PDGFA,RHOB
IRF8		transcription regulator		-0.944	bias	3.60E-02	DAB2,EGR1,NF1,PCDH7
ATM		kinase				3.65E-02	DUSP1,IGF1R,TNFSF9
SMARCA4		transcription regulator				3.65E-02	ANKRD32,CDKN2A,CDKN2B,FGFR2,FOS,HOXA7,PERP,SERPINE2
MAPK8		kinase		-1.253	bias	3.69E-02	CDH2,CDKN2A,DUSP1,EGR1,FOS
gentamicin		chemical drug		0.378		3.72E-02	CBS/LOC102724560,DMD,EGR1,GDF15,KYNU,PHGDH,SLC1A1
choline fenofibrate		chemical drug				3.74E-02	CDKN2A,PCSK9
ZEB2		transcription regulator				3.74E-02	CDKN2A,CDKN2B
DRAP1		transcription regulator				3.74E-02	HIST1H2AD,HIST1H2BH/HIST1H2BO
NR2C2		ligand-dependent nuclear receptor				3.74E-02	NDUFAF1,RARB
imipramine		chemical drug				3.74E-02	EGR1,FOS
fibric acid derivative		chemical drug				3.74E-02	LPL,SCD
mir-21		microrna	Activated	2.134	bias	3.78E-02	CDKN2A,KLRC4-KLRK1/KLRK1,PDCD4,RHOB,SLPI
globotriaosylceramide		chemical - endogenous mammalian				3.79E-02	FGF2
beryllium sulfate		chemical toxicant				3.79E-02	CDKN2A
MEG3		other				3.79E-02	GDF15
Dynamin		group				3.79E-02	FOS
Tropomyosin		group				3.79E-02	TPM2
lipoxygenase		group				3.79E-02	RGS2
Stat1-Stat3		complex				3.79E-02	FOS
Esr1-Estrogen-Sp1		complex				3.79E-02	FOS
cetylpyridinium		chemical drug				3.79E-02	FOS
Dexamethasone-GR		complex				3.79E-02	SGK1
PROM1		other				3.79E-02	CDH5
Hdac1l		enzyme				3.79E-02	DUSP1
GALNT6		enzyme				3.79E-02	CDH2
C1QL1		other				3.79E-02	FOS
potassium channel		group				3.79E-02	FOS
CYSLTR2		g-protein coupled receptor				3.79E-02	EGR1
GPBAR1		g-protein coupled receptor				3.79E-02	DIO2
Aldosterone-MR dimer		complex				3.79E-02	SGK1
GPR68		g-protein coupled receptor				3.79E-02	DUSP1
ATP1A2		transporter				3.79E-02	FOS
CACNA1D		ion channel				3.79E-02	RYR2
Gap		group				3.79E-02	FOS
YEATS4		transcription regulator				3.79E-02	CDKN2A
PSMC3		transcription regulator				3.79E-02	CDKN2A
IRS4		other				3.79E-02	EGR1
CELA2A		peptidase				3.79E-02	CDKN2A
CST3		other				3.79E-02	FGF2
PMEPA1		other				3.79E-02	AR
PHF19		other				3.79E-02	MEIS1
miR-516a-3p (and other miRNAs w/seed GCUUCCU)		mature microrna				3.79E-02	WNT5A
miR-376a-5p (miRNAs w/seed UAGAUUC)		mature microrna				3.79E-02	SLC16A1
mir-183		microrna				3.79E-02	EGR1
mir-503		microrna				3.79E-02	FGF2
CYSLTR1		g-protein coupled receptor				3.79E-02	FOS
PROS1		other				3.79E-02	TWIST1
PLA2G6		enzyme				3.79E-02	RGS2
UTS2		other				3.79E-02	FOS
TRIM63		enzyme				3.79E-02	HIST1H4A (includes others)
NCOA4		other				3.79E-02	AR
EID2		other				3.79E-02	CDKN2B
CRABP2		other				3.79E-02	CASP9
GRM2		g-protein coupled receptor				3.79E-02	SLC1A1
B4GALNT1		enzyme				3.79E-02	FOS
PDIA3		peptidase				3.79E-02	CD24
GFRA2		transmembrane receptor				3.79E-02	EGR1
GCNT1		enzyme				3.79E-02	FOS
CCKAR		g-protein coupled receptor				3.79E-02	EGR1
GRB10		other				3.79E-02	FOS
TERF2		other				3.79E-02	CDKN2A
NONO		other				3.79E-02	CDKN2A
FOXF2		transcription regulator				3.79E-02	WNT5A
BUB3		other				3.79E-02	CDKN2A
TEAD2		transcription regulator				3.79E-02	FGFR4
RING1		transcription regulator				3.79E-02	FOS
DIDO1		other				3.79E-02	CASP9
EMD		other				3.79E-02	EGR1
LHX4		transcription regulator				3.79E-02	CGA
gabapentin		chemical drug				3.79E-02	FOS
nilutamide		chemical drug				3.79E-02	IGF1R
nitrous oxide		chemical drug				3.79E-02	FOS
mecamylamine		chemical drug				3.79E-02	FOS
amantadine		chemical drug				3.79E-02	FOS
AA-861		chemical reagent				3.79E-02	IGF1R
methacholine		chemical drug				3.79E-02	SLPI
p-chloroamphetamine		chemical drug				3.79E-02	FOS
oxonic acid		chemical drug				3.79E-02	POR
oxotremorine		chemical drug				3.79E-02	FOS
ethyl ether		chemical reagent				3.79E-02	FOS
cycloserine		chemical drug				3.79E-02	FOS
devazepide		chemical drug				3.79E-02	FOS
tamsulosin		chemical drug				3.79E-02	FOS
juglone		chemical toxicant				3.79E-02	AR
tretinoin tocoferil		chemical reagent				3.79E-02	RARB
goserelin		biologic drug				3.79E-02	IGF1R
18-alpha-glycyrrhetinic acid		chemical - endogenous non-mammalian				3.79E-02	LPL
(-)-gallocatechin gallate		chemical - protease inhibitor				3.79E-02	AR
muscarine		chemical toxicant				3.79E-02	EGR1
ceftriaxone		chemical drug				3.79E-02	SLC1A1
FOXP3		transcription regulator				3.81E-02	PDCD4,PDE3B,PLAGL1
NR1H2		ligand-dependent nuclear receptor				3.81E-02	LPL,RARB,SCD
RHO		g-protein coupled receptor				3.81E-02	FBLN1,FOS,SGK1
etoposide		chemical drug		-1.131	bias	3.88E-02	DDIT4,DUSP1,EEF1B2,GDF15,SGK1
STAT1		transcription regulator		0.168	bias	3.93E-02	EGR1,FGF2,FOS,IGF1R,KLRC4-KLRK1/KLRK1,PDGFA,RARB
tetrachlorodibenzodioxin		chemical toxicant		1.994		3.96E-02	AQP3,AR,CDKN2A,CGA,DSC2,FOS,PERP,STC2,STEAP4
gefitinib		chemical drug				3.98E-02	ADAMTS1,FGFR2,RHOB,SLPI,TWIST1
Nr1h		group				3.98E-02	AQP3,LPL,SCD
NRIP1		transcription regulator				3.98E-02	CDKN2A,RARB,SCD
NCOR-LXR-Oxysterol-RXR-9 cis RA		complex				4.03E-02	LPL,SCD
CCL3		cytokine				4.03E-02	FOS,RYR2
MLXIPL		transcription regulator				4.03E-02	SCD,TKFC
GNAQ		enzyme				4.03E-02	FOS,PLCB1
PPP3R1		phosphatase				4.03E-02	ATP6V1C2,SCD
diazoxide		chemical drug				4.03E-02	EGR1,LPL
KN 93		chemical - kinase inhibitor				4.03E-02	CGA,FOS
UCN-01		chemical drug				4.03E-02	BAG1,RHOB
vinblastine		chemical drug				4.03E-02	AR,FOS
cephaloridine		chemical drug		0.849	bias	4.08E-02	DDIT4,PIR,RYR2,STRA6
BSCL2		other				4.15E-02	LPL,PTGS1,SLPI
5-hydroxytryptamine		chemical - endogenous mammalian				4.15E-02	EGR1,FGF2,FOS
miR-30c-5p (and other miRNAs w/seed GUAAACA)		mature microrna	Activated	2.000	bias	4.20E-02	ANPEP,NPR3,PTGFRN,WNT5A
MKL1		transcription regulator				4.20E-02	EGR1,FOS,SLPI,TPM2
IFNB1		cytokine				4.31E-02	CDH2,FGF2,FOS,GLP2R,KLRC4-KLRK1/KLRK1,NNMT,TPM2
Notch		group				4.32E-02	CDKN2B,DLL3,DUSP1
INSIG1		other		1.934	bias	4.33E-02	LPL,OLR1,PTGS1,SCD
arginine		chemical - endogenous mammalian				4.33E-02	EGR1,SCD
mir-133		microrna				4.33E-02	FSCN1,IGF1R
FHL2		transcription regulator				4.33E-02	WNT10B,WNT5A
miR-155-5p (miRNAs w/seed UAAUGCU)		mature microrna	Activated	2.200	bias	4.38E-02	LPL,MARC1,MEIS1,MSI2,MYO1E
CD24	-1.210	other				4.46E-02	FOS,GDF15,MCAM,PLCB1
APP		other	Inhibited	-2.190	bias	4.48E-02	CASP9,CDH2,CDH5,EGR1,ENG,EYA4,FGF2,FOS,GDF15,IGF1R,KYNU,MEIS1,NF1,PDGFA,TPM2
dextran sulfate		chemical drug				4.49E-02	ADA,ADAMTS1,ENG,IGF1R,PDGFA,PHGDH
IFI16		transcription regulator				4.50E-02	CDKN2A,CGA,LPL
EPAS1		transcription regulator				4.59E-02	AKAP12,FOS,HOXA5,INHBB,STC2
picrotoxin		chemical toxicant				4.64E-02	FOS,PDE4D
mir-29		microrna				4.64E-02	LPL,OLR1
miR-31-5p (and other miRNAs w/seed GGCAAGA)		mature microrna				4.64E-02	CDKN2A,KRT17
REN		peptidase				4.64E-02	FGF2,FOS
PTGER4		g-protein coupled receptor				4.64E-02	EGR1,S100P
GPC1		transmembrane receptor				4.64E-02	CDKN2A,CDKN2B
HOXA7	-1.870	transcription regulator				4.64E-02	HOXA7,MSI2
MEF2D		transcription regulator				4.64E-02	FOS,TNNC1
glucocorticoid		chemical drug		-1.082	bias	4.67E-02	CGA,DUSP1,FBLN1,KRT17,LPL,SGK1
HDAC2		transcription regulator				4.68E-02	ITGB8,RARB,RHOB
gentamicin C		chemical drug				4.68E-02	ADAMTS1,DMD,ELF3
maneb		chemical toxicant				4.68E-02	HIST1H2BH/HIST1H2BO,ITGB8,STON2
R5020		chemical reagent				4.68E-02	INHBB,RGS2,SGK1
CEBPB		transcription regulator	Inhibited	-2.355	bias	4.71E-02	CDKN2B,COL5A2,DAB2,FBLN1,FGFR2,FOS,PTGS1,SCD,SGK1
SATB1		transcription regulator		0.762		4.72E-02	CORO6,SGK1,SLC27A2,TMEM2
SRC		kinase		-1.935	bias	4.86E-02	CGA,DUSP1,FOS,IGF1R
celecoxib		chemical drug				4.86E-02	GDF15,IGF1R,RARB,TRAF4
CYP19A1		enzyme				4.87E-02	AR,LPL,SLC27A2
MEF2C		transcription regulator				4.87E-02	PLAGL1,RYR2,TNNC1
tyrphostin AG 1478		chemical - kinase inhibitor				4.87E-02	FOS,IGF1R,TWIST1
PP1		chemical - kinase inhibitor				4.95E-02	CGA,FOS
ETV4		transcription regulator				4.95E-02	CDKN2A,TWIST1
CALR		transcription regulator				4.95E-02	CDH2,LPL
propofol		chemical drug				4.95E-02	EGR1,FOS
indole-3-carbinol		chemical drug				4.95E-02	FOS,GDF15
SIRT1		transcription regulator		0.094		5.00E-02	CDH2,CDKN2A,CDKN2B,PNPLA3
PKD1		ion channel	Activated	2.236		6.76E-02	FOXP2,IL17RB,NNMT,PCDH7,TNS1
ciprofibrate		chemical drug	Inhibited	-2.000		1.18E-01	ADAMTS1,LPL,SCD,SLC16A1
